# Supplementary material for: Dibromido(6-methyl-2,2′-bipyridine-κ2 N,N′)cobalt(II)
Source: Acta Crystallogr Sect E Struct Rep Online. 2012 Nov 7;68(Pt 12):m1460. doi: 10.1107/S1600536812045230 (PMC3588722; doi:10.1107/S1600536812045230)
Supplement: Supplementary file 2 [file e-68-m1460-Isup2.hkl]

# 
# h,k,l, Fc-squared, Fo-squared, sigma(Fo-squared) and status flag 
# 
data_I
_shelx_title 'cobr2-6me' 
_shelx_refln_list_code          4 
_shelx_F_calc_maximum      370.49 
_exptl_crystal_F_000      1680.00 
_reflns_d_resolution_high  0.8107 
 
loop_ 
 _symmetry_equiv_pos_as_xyz 
 'x, y, z' 
 '-x+1/2, y+1/2, -z+1/2' 
 '-x, -y, -z' 
 'x-1/2, -y-1/2, z-1/2' 
 
_cell_length_a     7.5541 
_cell_length_b     9.7249 
_cell_length_c    17.7352 
_cell_angle_alpha  90.000 
_cell_angle_beta   97.392 
_cell_angle_gamma  90.000 
 
_shelx_F_squared_multiplier     1.000 
 
loop_ 
 _refln_index_h 
 _refln_index_k 
 _refln_index_l 
 _refln_F_squared_calc 
 _refln_F_squared_meas 
 _refln_F_squared_sigma 
 _refln_observed_status 
   4   0   0    12927.37    12818.65    286.12 o 
   6   0   0      851.11      866.58    223.72 o 
   8   0   0      855.29      828.12    249.30 o 
   1   1   0     1263.49     1290.66    355.25 o 
   2   1   0      598.00      924.94    293.45 o 
   4   1   0    32394.32    35994.78    373.66 o 
   5   1   0        2.00        0.00    213.99 o 
   6   1   0     2122.26     2288.33    175.83 o 
   7   1   0        0.21       40.10    227.76 o 
   8   1   0     2142.12     1965.25    196.93 o 
   9   1   0       75.86      149.08    196.05 o 
   0   2   0    18008.11    19613.60    386.97 o 
   1   2   0      299.28      294.80    306.02 o 
   2   2   0     1280.90     1080.27    288.51 o 
   3   2   0       83.55      309.01    258.58 o 
   4   2   0     1399.60     1517.52    221.77 o 
   5   2   0      274.13      132.55    153.36 o 
   6   2   0      860.55      943.91    156.63 o 
   7   2   0       90.60       21.02    138.02 o 
   8   2   0        3.77        0.00    296.96 o 
   9   2   0      143.69      224.31    205.37 o 
   1   3   0     6525.00     5597.97    206.25 o 
   2   3   0     2462.70     2319.15    260.38 o 
   3   3   0      451.41      541.21    177.22 o 
   4   3   0       76.46      119.21    169.38 o 
   5   3   0        0.00        0.00    272.50 o 
   6   3   0     1546.48     1615.18    189.69 o 
   7   3   0      342.70      535.54    156.22 o 
   8   3   0       44.00        0.00    210.10 o 
   0   4   0     3380.55     3730.43    262.77 o 
   1   4   0     1179.66      993.32    245.56 o 
   2   4   0     8777.43     9596.70    338.49 o 
   3   4   0    15969.46    15441.13    360.19 o 
   4   4   0     1271.44     1129.04    210.19 o 
   5   4   0     6996.02     6740.14    250.09 o 
   6   4   0      819.58      789.06    307.96 o 
   7   4   0     2652.77     2654.12    356.82 o 
   8   4   0       73.37      309.86    176.92 o 
   1   5   0    23306.55    23076.04   1018.17 o 
   2   5   0      352.65      310.06    247.36 o 
   3   5   0     2441.66     2279.50    285.82 o 
   4   5   0     1319.74     1169.37    172.84 o 
   5   5   0      724.65      688.42    215.88 o 
   6   5   0       60.14      272.50    357.05 o 
   7   5   0      647.11      683.32    177.98 o 
   8   5   0      298.58      640.02    299.73 o 
   0   6   0     6117.14     6301.28    271.15 o 
   1   6   0        0.45       64.28    138.71 o 
   2   6   0       33.57       51.78    252.00 o 
   3   6   0     2563.14     2426.90    285.07 o 
   4   6   0     2836.13     2925.06    341.03 o 
   5   6   0     1360.40     1092.54    330.26 o 
   6   6   0      305.87      254.84    374.70 o 
   7   6   0      691.15      394.16    274.29 o 
   8   6   0       14.93     1031.63    315.15 o 
   1   7   0       24.98      260.55    175.45 o 
   2   7   0        9.71      112.77    143.44 o 
   3   7   0       20.59      169.13    201.34 o 
   4   7   0      136.79      425.58    279.08 o 
   5   7   0        0.52      190.49    276.99 o 
   6   7   0      382.06      380.84    403.29 o 
   7   7   0       25.30      284.77    281.33 o 
   0   8   0      467.73      772.45    261.72 o 
   1   8   0      294.45      185.09    297.64 o 
   2   8   0     3608.50     3715.88    241.07 o 
   3   8   0       38.59       95.20    188.81 o 
   4   8   0      322.44      246.61    190.01 o 
   5   8   0      303.53      444.67    193.90 o 
   6   8   0       46.71      188.26    173.52 o 
   1   9   0       11.97        0.00    152.66 o 
   2   9   0     1229.37     1157.53    391.16 o 
   3   9   0       13.83      138.02    155.31 o 
   4   9   0      881.42      856.99    199.52 o 
   5   9   0        0.25       49.28    217.72 o 
   6   9   0     1624.06     1226.84    192.62 o 
   0  10   0      402.95       76.62    194.98 o 
   1  10   0      279.99      538.49    162.15 o 
   2  10   0     2051.66     1710.25    387.72 o 
   3  10   0      716.23      909.75    161.76 o 
   4  10   0       14.18        0.00    216.53 o 
   5  10   0        7.68        0.00    240.13 o 
   1  11   0      172.30      120.68    170.72 o 
   2  11   0       42.07        0.00    214.62 o 
   3  11   0        3.16        0.00    176.02 o 
  -7   0   1       50.99       72.28    227.46 o 
  -5   0   1        0.50       52.82    197.98 o 
   1   0   1     1755.57     2066.83    170.76 o 
   3   0   1    12701.24    12690.85    287.91 o 
   5   0   1      660.91      779.93    149.49 o 
   7   0   1     1386.82     1371.92    173.44 o 
   9   0   1      323.58      475.86    278.48 o 
  -9   1   1        0.32        0.00    194.42 o 
  -8   1   1       24.86        0.00    209.05 o 
  -7   1   1     2314.67     2543.62    252.00 o 
  -6   1   1     1154.61     1456.92    232.39 o 
  -5   1   1     1227.27     1309.22    216.98 o 
  -2   1   1    20074.47    21191.73    596.32 o 
   1   1   1     5065.71     5335.64    335.80 o 
   2   1   1    18453.95    19930.24    391.16 o 
   3   1   1    11518.23    11228.31    202.89 o 
   4   1   1     5037.14     5554.60    163.34 o 
   5   1   1      245.76      304.58    145.53 o 
   6   1   1     1729.00     2028.08    156.63 o 
   7   1   1       78.15      245.41    160.15 o 
   8   1   1      896.36      811.21    258.43 o 
   9   1   1      159.99      244.96    196.03 o 
  -9   2   1       73.26      117.94    161.40 o 
  -8   2   1     1727.24     1759.85    206.71 o 
  -7   2   1       43.98      158.60    183.19 o 
  -6   2   1     2868.76     3182.44    159.41 o 
  -5   2   1     4940.88     4699.06    292.10 o 
  -4   2   1      453.08      475.26    248.71 o 
  -3   2   1    13509.31    13613.54    354.80 o 
  -2   2   1      489.80      515.63    204.27 o 
  -1   2   1    14867.89    13260.69    497.41 o 
   0   2   1    21917.37    23922.91    313.19 o 
   1   2   1     7015.51     7360.46    249.63 o 
   2   2   1    23463.35    26131.86    435.61 o 
   3   2   1     9233.00     9427.91    292.55 o 
   4   2   1     7325.78     7225.20    268.91 o 
   5   2   1       19.20       51.33    165.50 o 
   6   2   1     1810.51     1984.11    175.83 o 
   7   2   1     6415.05     6435.81    268.46 o 
   8   2   1        5.83      207.41    185.48 o 
   9   2   1       13.82      399.24    226.23 o 
  -8   3   1      104.76        0.00    224.27 o 
  -7   3   1     6893.60     7074.32    307.96 o 
  -6   3   1      659.60      774.10    293.00 o 
  -5   3   1       23.96       18.11    285.52 o 
  -4   3   1     4851.98     4944.37    362.28 o 
  -3   3   1     4699.57     4529.25    230.03 o 
  -2   3   1     3211.30     4112.02    346.57 o 
  -1   3   1    23944.32    23383.05    258.75 o 
   0   3   1     6356.87     6280.43    189.42 o 
   1   3   1    13884.24    13745.24    429.62 o 
   2   3   1      848.88      907.43    242.27 o 
   3   3   1    21193.65    21752.88    380.24 o 
   4   3   1      227.88      391.01    272.20 o 
   5   3   1     2509.91     2387.16    124.67 o 
   6   3   1     2208.18     2249.00    144.04 o 
   7   3   1      405.12      454.91    194.28 o 
   8   3   1      376.74      638.00    191.94 o 
  -8   4   1        1.60       53.42    282.97 o 
  -7   4   1       31.70        0.00    244.49 o 
  -6   4   1       41.38       71.98    375.15 o 
  -5   4   1     1866.69     1979.47    359.89 o 
  -4   4   1       50.23      131.17    206.90 o 
  -3   4   1     7162.58     7156.49    356.15 o 
  -2   4   1       57.98      123.16    248.85 o 
  -1   4   1      149.37      374.85    170.50 o 
   0   4   1     2296.65     2286.83    189.45 o 
   1   4   1     7107.37     7546.96    197.88 o 
   2   4   1        0.64      211.08    170.37 o 
   3   4   1     2127.10     2065.66    257.68 o 
   4   4   1       58.30      201.27    287.61 o 
   5   4   1       15.62      111.82    183.88 o 
   6   4   1      414.28      684.57    217.13 o 
   7   4   1     2183.11     2356.98    213.21 o 
   8   4   1       18.45      193.57    231.94 o 
  -8   5   1        1.59        0.00    210.16 o 
  -5   5   1     2882.26     2927.30    390.57 o 
  -4   5   1      490.81      534.67    306.02 o 
  -3   5   1     2741.19     2206.32    281.63 o 
  -2   5   1      316.44      325.56    170.87 o 
  -1   5   1     3968.26     4762.75    303.17 o 
   0   5   1       40.96      118.96    195.88 o 
   1   5   1     8474.13     8249.02    277.29 o 
   2   5   1     1233.50     1216.97    173.23 o 
   3   5   1      560.48      747.46    254.69 o 
   4   5   1      261.18      483.49    297.19 o 
   5   5   1     1551.07     1324.32    198.84 o 
   6   5   1      324.83      382.49    140.57 o 
   7   5   1       31.43       28.60    169.67 o 
   8   5   1        3.40        0.00    195.48 o 
  -8   6   1      618.71      600.97    212.70 o 
  -7   6   1      320.42      505.94    273.55 o 
  -5   6   1     1027.54     1177.53    380.54 o 
  -4   6   1       69.44      228.20    324.12 o 
  -3   6   1     4544.22     4621.49    318.81 o 
  -2   6   1      143.23      247.92    167.71 o 
  -1   6   1     7487.00     6669.02    161.74 o 
   0   6   1     2356.37     2398.68    158.47 o 
   1   6   1       61.41       34.27    169.54 o 
   2   6   1      994.00     1281.09    186.75 o 
   3   6   1      774.17     1450.48    402.84 o 
   4   6   1     1690.67     1766.53    317.84 o 
   5   6   1     3474.11     3299.95    194.22 o 
   6   6   1       74.19      220.95    228.51 o 
   7   6   1        9.48        0.00    176.46 o 
  -7   7   1       94.22      296.89    194.98 o 
  -6   7   1       24.15      331.91    187.20 o 
  -5   7   1     1580.46     1852.06    209.42 o 
  -4   7   1     5420.17     4972.01    198.20 o 
  -3   7   1     1393.89     1362.81    198.52 o 
  -2   7   1     2518.88     2597.33    149.54 o 
  -1   7   1        4.65        0.00    175.84 o 
   0   7   1     4646.00     4335.48    163.97 o 
   1   7   1     5898.78     5734.42    162.55 o 
   2   7   1      117.64      169.69    258.28 o 
   3   7   1      985.26     1004.85    293.90 o 
   4   7   1      345.57      164.76    275.04 o 
   5   7   1     1492.00     1504.80    285.82 o 
   6   7   1     1552.25     1490.88    378.45 o 
   7   7   1       36.71        0.00    204.41 o 
  -6   8   1      787.49      701.67    277.59 o 
  -5   8   1       52.75       28.83    208.81 o 
  -4   8   1        2.89        0.00    222.89 o 
  -3   8   1       84.92      200.90    148.82 o 
  -2   8   1       96.72      217.56    145.93 o 
  -1   8   1      723.95      563.66    228.05 o 
   0   8   1     3025.53     2677.60    342.31 o 
   1   8   1      216.00      378.20    186.38 o 
   2   8   1     1672.60     1681.03    147.06 o 
   3   8   1       41.79        0.00    367.00 o 
   4   8   1     2678.73     2164.87    307.37 o 
   5   8   1      549.42      619.22    369.02 o 
   6   8   1       74.20        0.00    396.85 o 
  -6   9   1        6.47        0.00    274.70 o 
  -5   9   1      159.78      393.09    222.31 o 
  -4   9   1      506.72      621.58    215.43 o 
  -3   9   1      531.86      657.36    159.36 o 
  -2   9   1       26.99       18.66    185.93 o 
  -1   9   1       75.02        0.00    188.94 o 
   0   9   1      330.38      345.57    158.77 o 
   1   9   1       43.43      186.31    132.21 o 
   2   9   1      128.36      285.94    609.34 o 
   3   9   1       39.56      223.56    451.99 o 
   4   9   1        4.90       11.33    198.47 o 
   5   9   1        0.18       24.87    165.65 o 
   6   9   1       63.15      383.28    240.17 o 
  -5  10   1        9.47      121.07    236.69 o 
  -4  10   1      255.01      237.01    179.09 o 
  -3  10   1        0.86      109.79    168.80 o 
  -2  10   1      147.88      188.95    201.14 o 
  -1  10   1      187.24      281.75    160.88 o 
   0  10   1        1.09        0.00    160.69 o 
   1  10   1      184.87      217.39    158.45 o 
   2  10   1      442.38     1042.10    199.95 o 
   3  10   1        0.12      142.61    207.57 o 
   4  10   1       63.46      559.14    319.56 o 
   5  10   1      259.40      176.19    223.23 o 
  -3  11   1       52.69       23.20    222.52 o 
  -2  11   1      902.27     1325.39    215.49 o 
  -1  11   1        1.32      113.72    173.11 o 
   0  11   1       78.08      305.92    171.85 o 
   1  11   1      958.68     1178.21    213.03 o 
   2  11   1       87.08      206.11    171.47 o 
   3  11   1       49.38      265.15    220.47 o 
  -2   0   2     4982.27     4952.11    375.00 o 
   2   0   2   137261.16   146950.09   2596.89 o 
   4   0   2     2733.88     2828.69    215.34 o 
   6   0   2     7297.02     7117.58    202.02 o 
   8   0   2     2469.49     2166.37    258.58 o 
  -9   1   2        9.05      115.78    157.64 o 
  -8   1   2      399.29      364.44    160.49 o 
  -7   1   2      385.17      628.34    180.76 o 
  -6   1   2      102.43      220.86    160.72 o 
  -5   1   2     1506.64     1431.18    221.02 o 
  -4   1   2    12881.20    14535.34    363.48 o 
  -3   1   2     2311.01     2588.96    286.42 o 
  -2   1   2    19685.03    21329.04    479.91 o 
  -1   1   2      365.77      195.66    147.24 o 
   0   1   2    28295.37    30968.72    259.49 o 
   1   1   2     1651.08     1335.42    141.55 o 
   2   1   2      161.02      254.16    131.28 o 
   3   1   2      469.40      477.00    102.80 o 
   4   1   2    14894.35    15374.94    154.33 o 
   5   1   2     1646.02     1731.90    158.02 o 
   6   1   2    10073.89    10465.85    193.63 o 
   7   1   2      326.22      416.86    165.64 o 
   8   1   2      112.38      112.14    175.25 o 
   9   1   2      202.33      135.96    195.21 o 
  -9   2   2      243.23      252.54    165.49 o 
  -8   2   2     1041.80     1096.14    179.17 o 
  -7   2   2       21.97       90.32    150.60 o 
  -6   2   2      298.85      251.70    271.00 o 
  -5   2   2      165.78       76.77    296.59 o 
  -4   2   2     2847.22     2732.32    322.78 o 
  -2   2   2     4242.01     4335.28    285.67 o 
  -1   2   2       57.04      275.24    146.34 o 
   0   2   2       88.10      181.84    205.66 o 
   1   2   2     5795.71     6209.65    236.62 o 
   2   2   2     6677.49     7120.63    197.39 o 
   3   2   2     2365.25     2397.10    118.42 o 
   4   2   2     2222.85     2867.97    115.70 o 
   5   2   2      310.99      402.23    124.52 o 
   6   2   2      550.06      412.73    590.56 o 
   7   2   2      431.71      605.15    240.47 o 
   8   2   2      268.69      636.43    263.52 o 
  -9   3   2       27.07      127.80    215.06 o 
  -8   3   2      154.80      229.60    164.54 o 
  -7   3   2     1239.16     1034.83    206.68 o 
  -6   3   2        3.91       70.93    426.03 o 
  -5   3   2      606.93      472.12    468.68 o 
  -3   3   2     1451.07     1079.52    406.43 o 
  -2   3   2     5523.71     5509.11    181.83 o 
  -1   3   2      133.48      198.72    183.61 o 
   0   3   2       48.30      223.62    152.34 o 
   1   3   2      686.54      874.27    142.81 o 
   2   3   2    14725.53    14720.46    480.20 o 
   3   3   2     9359.66     8026.45    715.59 o 
   4   3   2      222.79      369.09    156.46 o 
   5   3   2      335.61      314.18    162.35 o 
   6   3   2     2847.10     2740.10    247.96 o 
   7   3   2      245.68      223.47    176.98 o 
   8   3   2       93.38      239.83    209.28 o 
  -8   4   2      272.81      232.59    164.26 o 
  -7   4   2      428.99      403.29    186.30 o 
  -4   4   2      163.63      212.49    442.04 o 
  -3   4   2     9278.20     9025.46    220.96 o 
  -2   4   2     4026.50     4688.06    208.05 o 
  -1   4   2    25118.74    22991.80    559.74 o 
   0   4   2      354.66      575.89    164.86 o 
   1   4   2     6319.24     6255.35    185.10 o 
   2   4   2      431.37      652.70    171.82 o 
   3   4   2     8549.27     9017.35    198.91 o 
   4   4   2      179.66      463.29    231.50 o 
   5   4   2      438.09      648.69    166.92 o 
   6   4   2      241.77      359.36    124.96 o 
   7   4   2     1300.08     1362.91    186.75 o 
   8   4   2       25.47      135.39    220.44 o 
  -8   5   2       24.58        0.00    201.81 o 
  -7   5   2     3844.67     3399.12    271.60 o 
  -6   5   2      478.18      485.44    250.80 o 
  -5   5   2     3914.57     4298.77    250.50 o 
  -4   5   2      718.17      731.72    156.66 o 
  -3   5   2     5903.51     5546.05    170.24 o 
  -2   5   2      263.93      408.28    141.47 o 
  -1   5   2      182.22      249.77    142.05 o 
   0   5   2     8975.18     7534.63    211.44 o 
   1   5   2     3867.56     4214.57    169.90 o 
   2   5   2     1694.80     1979.50    173.22 o 
   3   5   2    14166.20    12815.71    412.79 o 
   4   5   2     1691.40     1671.50    254.09 o 
   5   5   2     2446.40     2696.25    317.84 o 
   6   5   2      701.71      692.82    157.13 o 
   7   5   2     2608.20     2396.18    169.59 o 
   8   5   2      122.37      106.27    231.95 o 
  -8   6   2      177.28      346.32    331.83 o 
  -7   6   2       91.61      498.91    273.70 o 
  -6   6   2      173.23      234.19    184.81 o 
  -5   6   2     1114.06      679.67    171.34 o 
  -4   6   2     2750.33     2663.88    268.83 o 
  -3   6   2     2515.84     2967.14    201.48 o 
  -2   6   2      125.28      257.68    149.62 o 
  -1   6   2     4868.96     4645.46    153.83 o 
   0   6   2      985.59     1240.08    240.77 o 
   1   6   2     1518.31     1423.10    252.75 o 
   2   6   2      125.84        0.00    167.84 o 
   3   6   2      182.07      548.62    172.36 o 
   4   6   2      699.63      671.59    257.38 o 
   5   6   2       29.57      129.93    186.33 o 
   6   6   2      312.62      441.47    151.64 o 
   7   6   2      760.52      606.92    174.58 o 
  -7   7   2       49.27        0.00    202.32 o 
  -6   7   2       17.01      215.19    260.23 o 
  -5   7   2      150.15      290.30    211.13 o 
  -4   7   2        9.57      474.01    150.93 o 
  -3   7   2       12.35       39.06    143.97 o 
  -2   7   2      469.53      826.01    180.02 o 
  -1   7   2     1992.99     1936.94    146.35 o 
   0   7   2     2017.92     1987.14    368.12 o 
   1   7   2       30.51       59.41    176.43 o 
   2   7   2      534.83      503.40    270.70 o 
   3   7   2      779.46     1500.15    435.31 o 
   4   7   2     1066.31      771.05    608.22 o 
   5   7   2      122.50       69.76    191.78 o 
   6   7   2       13.08       48.13    184.57 o 
   7   7   2        3.95      115.68    201.61 o 
  -6   8   2     1450.11     1184.72    278.63 o 
  -5   8   2      238.65      327.74    207.89 o 
  -4   8   2       27.50      287.88    194.09 o 
  -3   8   2      207.88      498.62    189.14 o 
  -2   8   2     2103.52     2346.61    159.49 o 
  -1   8   2       59.17      417.64    248.33 o 
   0   8   2      782.50      665.72    184.31 o 
   1   8   2      440.11      434.70    225.51 o 
   2   8   2      758.49      829.92    196.18 o 
   3   8   2      599.72      481.85    298.84 o 
   4   8   2      863.28     1136.53    292.85 o 
   5   8   2      128.42      233.14    298.09 o 
   6   8   2      356.02      483.04    400.59 o 
  -6   9   2       11.27      219.82    203.06 o 
  -5   9   2      122.28        0.00    242.12 o 
  -4   9   2      275.70      313.72    205.12 o 
  -3   9   2      236.87      304.01    220.35 o 
  -2   9   2     3780.45     3560.00    303.32 o 
  -1   9   2      465.32      453.42    135.09 o 
   0   9   2     1295.74     1424.16    190.67 o 
   1   9   2      154.95      378.87    373.21 o 
   2   9   2     2954.39     2929.01    199.55 o 
   3   9   2      441.65      173.46    148.47 o 
   4   9   2       49.75       40.03    183.09 o 
   5   9   2      103.12      481.10    329.21 o 
  -5  10   2       71.56      154.91    177.96 o 
  -4  10   2      233.70      214.89    178.24 o 
  -3  10   2        0.15        0.00    246.69 o 
  -2  10   2      203.78       11.17    295.32 o 
  -1  10   2      530.16      629.50    226.93 o 
   0  10   2      204.28      317.73    205.38 o 
   1  10   2       27.67        0.00    156.31 o 
   2  10   2      486.94      414.42    236.96 o 
   3  10   2      249.12      584.54    209.86 o 
   4  10   2      690.08      763.19    217.88 o 
  -3  11   2      135.91       34.01    225.72 o 
  -2  11   2      507.85      366.45    180.83 o 
  -1  11   2       30.46      124.74    188.85 o 
   0  11   2        4.97        0.00    173.69 o 
   1  11   2       88.67      310.66    208.02 o 
   2  11   2      176.00      125.08    178.53 o 
   3  11   2      246.56      445.44    330.19 o 
  -9   0   3      225.93      325.52    219.81 o 
  -7   0   3      146.67      193.94    253.94 o 
  -3   0   3      189.46      295.39    221.92 o 
  -1   0   3    21606.58    21619.66    337.23 o 
   1   0   3     3258.03     3885.61    172.20 o 
   3   0   3     1791.61     1933.02    126.26 o 
   5   0   3     9394.54     8390.88    252.30 o 
   7   0   3      183.61      272.05    229.10 o 
  -9   1   3      163.55      179.29    153.89 o 
  -8   1   3     1260.57     1370.10    133.91 o 
  -7   1   3      140.21      105.35    120.43 o 
  -6   1   3     1987.95     2087.98    149.02 o 
  -5   1   3     2868.38     2718.76    196.74 o 
  -4   1   3      196.63      219.76    145.00 o 
  -3   1   3       25.14       20.99    136.65 o 
  -2   1   3     1378.98     1571.60    188.30 o 
  -1   1   3     1037.05     1073.28    139.43 o 
   0   1   3     8230.10     8329.55    149.97 o 
   1   1   3      682.05      958.52    110.85 o 
   2   1   3     6477.93     6583.60    115.35 o 
   3   1   3     6765.68     6519.88    118.23 o 
   4   1   3    14109.67    14802.70    160.07 o 
   5   1   3     1062.92      971.75    151.04 o 
   6   1   3       39.55      287.22    155.49 o 
   7   1   3     1308.47     1323.63    167.05 o 
   8   1   3      103.60      198.27    181.56 o 
  -9   2   3      362.98      342.05    180.10 o 
  -8   2   3      589.08      710.35    155.57 o 
  -7   2   3     2261.73     2137.58    152.64 o 
  -6   2   3     1719.09     1778.84    170.47 o 
  -5   2   3       91.74       91.30    132.96 o 
  -4   2   3    12499.49    13174.05    289.71 o 
  -3   2   3     1165.89     1232.00    225.66 o 
  -2   2   3    13850.25    15345.06    327.87 o 
  -1   2   3    39576.85    39864.85    495.83 o 
   0   2   3    12546.51    12189.48    205.50 o 
   1   2   3     3856.69     3892.04    149.66 o 
   2   2   3      323.48      548.37    113.25 o 
   3   2   3    13935.67    12772.29    184.00 o 
   4   2   3     2350.24     2485.90    114.24 o 
   5   2   3       33.44      118.11    125.12 o 
   6   2   3     1804.21     1739.69    165.56 o 
   7   2   3      147.96      133.01    169.05 o 
   8   2   3     1663.72     1436.03   1153.74 o 
  -9   3   3      220.45      321.63    215.87 o 
  -8   3   3     1052.88      701.27    201.61 o 
  -7   3   3       42.78      497.56    248.11 o 
  -6   3   3       53.84      426.03    238.68 o 
  -5   3   3    12622.09    12469.38    294.05 o 
  -4   3   3      500.22      301.83    235.99 o 
  -3   3   3     7443.33     6855.71    260.23 o 
  -2   3   3     2075.56     2324.78    195.58 o 
  -1   3   3    14028.18    14301.45    503.84 o 
   0   3   3    10114.92    10881.42    179.43 o 
   1   3   3     2259.63     2803.54    183.56 o 
   2   3   3     4034.99     4197.91    195.51 o 
   3   3   3     4561.21     4949.49    144.20 o 
   4   3   3      838.13      869.18    127.14 o 
   5   3   3      370.96      593.85    128.27 o 
   6   3   3        0.83        0.00    135.18 o 
   7   3   3     4660.97     4273.03    273.25 o 
   8   3   3      383.97      305.42    192.14 o 
  -8   4   3      396.60      746.31    231.05 o 
  -7   4   3     1252.85     1195.04    184.81 o 
  -6   4   3        9.34        0.00    169.25 o 
  -5   4   3      409.87      641.96    244.81 o 
  -4   4   3     1631.25     1644.42    169.10 o 
  -3   4   3     1234.03     1529.31    228.65 o 
  -2   4   3     1387.41     1111.61    142.52 o 
  -1   4   3    15259.72    15550.96    290.16 o 
   0   4   3     1206.07     1053.41    136.82 o 
   1   4   3      300.21      360.06    158.49 o 
   2   4   3     6898.56     6243.92    189.10 o 
   3   4   3    11615.33    13329.12    213.13 o 
   4   4   3      632.92      738.89    128.65 o 
   5   4   3       83.73      251.93    167.50 o 
   6   4   3      608.81      584.66    178.41 o 
   7   4   3      220.78      611.44    261.72 o 
   8   4   3       29.45      254.66    199.45 o 
  -8   5   3        1.38      153.83    200.07 o 
  -7   5   3       61.99        0.00    258.73 o 
  -6   5   3      170.58      465.54    248.71 o 
  -5   5   3       27.14      163.26    234.94 o 
  -4   5   3      780.79     1167.66    229.55 o 
  -3   5   3     1663.16     1588.44    157.00 o 
  -2   5   3     1497.96     1644.72    192.49 o 
  -1   5   3      502.05      355.10    245.11 o 
   0   5   3      991.02     1161.91    119.54 o 
   1   5   3      521.93      748.81    141.49 o 
   2   5   3       38.94       51.78    167.34 o 
   3   5   3      232.27      167.56    159.77 o 
   4   5   3      221.42      447.43    168.09 o 
   5   5   3      320.83      524.86    199.17 o 
   6   5   3     1436.76     1579.98    189.09 o 
   7   5   3        1.85      165.54    169.00 o 
   8   5   3      259.57      290.07    231.72 o 
  -8   6   3       34.54        0.00    294.65 o 
  -7   6   3      437.34      118.67    197.38 o 
  -6   6   3      342.26        0.00    251.40 o 
  -5   6   3     2697.42     2636.99    248.26 o 
  -4   6   3     1832.09     1959.40    242.35 o 
  -3   6   3     1052.75     1014.10    154.75 o 
  -2   6   3        2.30      193.07    168.24 o 
  -1   6   3        3.23      115.99    137.26 o 
   0   6   3      577.99      135.13    239.88 o 
   1   6   3    11085.46    10102.36    606.57 o 
   2   6   3     2115.10     1996.48    150.11 o 
   3   6   3      705.45      861.64    176.79 o 
   4   6   3      698.69      916.96    175.90 o 
   5   6   3     3028.14     3154.42    202.12 o 
   6   6   3     1143.69     1326.56    164.64 o 
   7   6   3       26.40      228.36    187.24 o 
  -7   7   3      680.45      730.55    204.56 o 
  -6   7   3        7.44       58.21    261.28 o 
  -5   7   3      743.50      887.38    248.26 o 
  -4   7   3      794.44      628.23    201.32 o 
  -3   7   3     3035.25     2773.82    154.68 o 
  -2   7   3     1664.90     1427.73    181.27 o 
  -1   7   3     1421.37     1572.39    177.46 o 
   0   7   3     4044.14     3240.05    256.94 o 
   1   7   3       68.39       62.10    262.32 o 
   2   7   3     2901.56     2950.83    190.74 o 
   3   7   3        0.53       40.86    277.81 o 
   4   7   3     1519.88     1646.18    189.69 o 
   5   7   3     1354.26     1284.38    294.65 o 
   6   7   3        0.52        0.00    178.38 o 
   7   7   3       91.16      177.22    197.56 o 
  -6   8   3      267.56      796.70    275.04 o 
  -5   8   3        7.40       22.40    161.93 o 
  -4   8   3     4500.31     3934.05    174.55 o 
  -3   8   3     1095.12     1158.58    152.72 o 
  -2   8   3       88.21      440.59    221.84 o 
  -1   8   3        1.95      325.09    179.70 o 
   0   8   3     2507.36     2553.24    187.55 o 
   1   8   3     2394.23     2433.48    268.16 o 
   2   8   3      296.21      305.87    264.87 o 
   3   8   3       74.81      111.33    287.61 o 
   4   8   3      146.08      144.58    191.82 o 
   5   8   3       17.83       38.76    296.14 o 
   6   8   3      910.81      716.18    175.35 o 
  -6   9   3       62.83      493.97    293.45 o 
  -5   9   3        1.55       77.45    167.76 o 
  -4   9   3        2.58        0.00    384.58 o 
  -3   9   3        1.31      169.56    196.39 o 
  -2   9   3      147.01       87.97    193.94 o 
  -1   9   3      303.54      747.69    274.29 o 
   0   9   3     1030.29      724.84    165.50 o 
   1   9   3      845.48      928.32    234.56 o 
   2   9   3       28.95        0.00    189.07 o 
   3   9   3        8.13      683.57    307.37 o 
   4   9   3      142.58      402.24    314.55 o 
   5   9   3      595.32      630.14    326.37 o 
  -5  10   3       82.84      291.48    218.17 o 
  -4  10   3       26.39        0.00    220.84 o 
  -3  10   3      442.41      604.36    211.73 o 
  -2  10   3     1751.12     2103.17    347.47 o 
  -1  10   3       11.49      209.04    201.41 o 
   0  10   3       23.47       87.46    196.31 o 
   1  10   3      566.05      748.17    197.20 o 
   2  10   3      545.53      561.94    161.43 o 
   3  10   3      146.14        0.00    193.86 o 
   4  10   3       64.19       59.10    171.04 o 
  -3  11   3      133.40      105.79    385.55 o 
  -2  11   3        0.53       78.11    215.28 o 
  -1  11   3      154.71      511.75    178.88 o 
   0  11   3      172.34      559.67    210.13 o 
   1  11   3       20.01      200.25    465.69 o 
   2  11   3      625.24      542.01    223.34 o 
   3  11   3       48.88      224.55    222.97 o 
  -8   0   4      220.35      311.76    188.77 o 
  -6   0   4      377.06      531.38    237.63 o 
  -4   0   4    11513.04    12830.92    360.34 o 
  -2   0   4    24595.91    24421.48    315.48 o 
   0   0   4    68729.55    70704.10    415.15 o 
   2   0   4     2239.19     2328.20    137.35 o 
   4   0   4      240.72      466.01    119.70 o 
   6   0   4     1223.86     1699.49    229.10 o 
   8   0   4      861.76      850.72    259.48 o 
  -9   1   4      133.15      141.92    190.90 o 
  -8   1   4     3712.31     3503.11    542.18 o 
  -7   1   4      352.31      503.24    134.86 o 
  -6   1   4     1168.99     1270.85    160.63 o 
  -5   1   4      118.96      139.59    146.76 o 
  -4   1   4    11142.72     9873.20    198.18 o 
  -3   1   4      315.14      365.04    183.78 o 
  -2   1   4     6098.21     6338.65    148.94 o 
  -1   1   4     3121.30     3637.75    138.34 o 
   0   1   4     1925.82     2401.32    129.89 o 
   1   1   4     6616.14     6363.31    116.81 o 
   2   1   4    14655.69    15743.05    135.15 o 
   3   1   4     4789.82     4549.59    107.60 o 
   4   1   4     3865.60     4293.07    118.43 o 
   5   1   4      742.57      703.27    125.37 o 
   6   1   4     4466.60     4101.23    145.19 o 
   7   1   4       66.65        0.00    137.88 o 
   8   1   4      234.63       89.59    151.74 o 
  -9   2   4       46.80        0.00    211.99 o 
  -8   2   4      195.12      234.90    172.50 o 
  -7   2   4      505.03      537.23    191.74 o 
  -6   2   4      593.75      735.82    192.54 o 
  -5   2   4      224.06      225.21    234.49 o 
  -4   2   4     3986.42     4337.98    248.71 o 
  -3   2   4     3975.47     4071.91    182.86 o 
  -2   2   4       71.43      210.31    128.41 o 
  -1   2   4     7697.04     7344.37    191.06 o 
   0   2   4     2450.35     3224.58    116.66 o 
   1   2   4     1827.99     1723.22    115.63 o 
   2   2   4     6025.39     5829.56    186.39 o 
   3   2   4       47.33      164.55     99.43 o 
   4   2   4      285.78      301.52    103.42 o 
   5   2   4      723.58      713.76    128.16 o 
   6   2   4     5887.23     5793.74    176.12 o 
   7   2   4      148.63       41.74    171.57 o 
   8   2   4      362.97      408.97    184.99 o 
  -9   3   4        4.97        0.00    324.20 o 
  -8   3   4      536.06      741.61    196.79 o 
  -7   3   4       31.14       59.71    255.89 o 
  -6   3   4     3797.29     4070.87    256.79 o 
  -5   3   4     2783.01     2635.95    246.46 o 
  -4   3   4      228.96      306.62    230.30 o 
  -3   3   4      372.69      176.73    161.61 o 
  -2   3   4    14192.80    13922.00    272.42 o 
  -1   3   4     5503.74     5159.18    142.75 o 
   0   3   4      118.21      203.48    120.06 o 
   1   3   4      553.85      563.68    132.71 o 
   2   3   4     3059.96     2866.23    152.05 o 
   3   3   4       36.26      211.87    110.45 o 
   4   3   4     1600.57     1491.91    111.30 o 
   5   3   4     3192.94     3079.47    122.30 o 
   6   3   4      562.84      363.61    226.87 o 
   7   3   4      282.66      125.34    217.36 o 
   8   3   4      515.64      938.11    278.78 o 
  -8   4   4        1.04      114.63    279.68 o 
  -7   4   4     2567.30     2610.21    197.83 o 
  -6   4   4      184.21        0.00    247.06 o 
  -5   4   4     3611.02     3344.20    256.34 o 
  -4   4   4      127.03      160.87    231.95 o 
  -3   4   4     4737.65     4298.54    295.48 o 
  -2   4   4     2463.60     2615.01    183.80 o 
  -1   4   4     2118.17     2038.65    142.38 o 
   0   4   4        3.13      169.96    157.57 o 
   1   4   4     3354.00     3315.95    148.60 o 
   2   4   4     7082.51     7480.88    161.79 o 
   3   4   4     7784.08     7573.27    185.57 o 
   4   4   4       20.34      197.78    215.42 o 
   5   4   4     4428.92     4229.04    134.95 o 
   6   4   4     1648.78     1705.71    153.14 o 
   7   4   4      567.52      339.09    261.72 o 
   8   4   4      115.21      209.65    197.38 o 
  -8   5   4      264.03      183.76    285.07 o 
  -7   5   4       16.66      368.87    184.21 o 
  -6   5   4      458.11      602.61    245.71 o 
  -5   5   4     3501.60     3106.72    187.80 o 
  -4   5   4     3931.75     3948.31    244.66 o 
  -3   5   4     4157.14     4000.56    147.42 o 
  -2   5   4      986.82      850.00    172.97 o 
  -1   5   4    18070.75    16753.62    378.22 o 
   0   5   4     1365.20     1505.55    199.17 o 
   1   5   4     6676.65     6810.91    280.58 o 
   2   5   4     1621.54     1444.27    169.78 o 
   3   5   4      322.62      250.46    136.39 o 
   4   5   4      103.21      384.15    137.38 o 
   5   5   4      768.23      683.11    124.58 o 
   6   5   4      168.24      237.65    147.51 o 
   7   5   4      502.97      362.59    204.02 o 
   8   5   4       19.05      113.45    177.00 o 
  -8   6   4       74.24      615.48    298.84 o 
  -7   6   4      533.20      612.34    267.26 o 
  -6   6   4      407.58      359.74    185.41 o 
  -5   6   4      575.86      442.94    248.56 o 
  -4   6   4     1028.79      838.94    189.78 o 
  -3   6   4       14.00       89.16    193.47 o 
  -2   6   4       39.92       56.07    171.92 o 
  -1   6   4     3580.13     2897.97    177.33 o 
   0   6   4     3795.95     3392.11    127.99 o 
   1   6   4     1262.34     1405.37    209.87 o 
   2   6   4      151.12      534.83    175.91 o 
   3   6   4     3784.56     3195.68    137.76 o 
   4   6   4     3257.37     3287.26    151.01 o 
   5   6   4      135.87      323.53    129.12 o 
   6   6   4      214.06      303.32    198.18 o 
   7   6   4      167.26      258.62    173.51 o 
  -7   7   4        4.66      192.89    202.47 o 
  -6   7   4      173.18      309.01    263.07 o 
  -5   7   4     1802.81     1574.24    185.56 o 
  -4   7   4      498.14      446.22    181.19 o 
  -3   7   4        1.38       95.27    153.04 o 
  -2   7   4       40.84      272.43    179.25 o 
  -1   7   4      214.49      362.66    172.55 o 
   0   7   4     1231.53     1104.06    180.92 o 
   1   7   4     2175.49     2559.05    152.10 o 
   2   7   4      120.63      390.73    149.76 o 
   3   7   4      688.92      771.11    277.96 o 
   4   7   4      254.92      668.40    183.32 o 
   5   7   4      927.58     1160.44    180.77 o 
   6   7   4       36.75       82.68    207.13 o 
   7   7   4      183.04      162.64    156.16 o 
  -6   8   4       17.27        0.00    275.79 o 
  -5   8   4      499.54      546.64    186.45 o 
  -4   8   4      370.19      419.89    210.18 o 
  -3   8   4      510.11      577.37    225.21 o 
  -2   8   4     1129.29     1332.83    146.97 o 
  -1   8   4     1484.52     1620.73    339.31 o 
   0   8   4      872.74     1302.94    150.98 o 
   1   8   4        1.52        0.00    265.17 o 
   2   8   4      521.78      331.43    185.51 o 
   3   8   4      310.98      607.36    151.78 o 
   4   8   4      396.61      379.81    193.11 o 
   5   8   4      869.32      940.13    136.14 o 
   6   8   4        4.37        0.00    232.32 o 
  -6   9   4     1429.77     1048.39    295.54 o 
  -5   9   4      223.29      120.78    175.24 o 
  -4   9   4      210.68      468.79    221.84 o 
  -3   9   4      456.27      512.19    263.89 o 
  -2   9   4      641.20     1057.35    196.59 o 
  -1   9   4      322.67      370.69    192.95 o 
   0   9   4      945.69      982.91    185.27 o 
   1   9   4      628.77      524.25    135.20 o 
   2   9   4      594.35      899.35    295.99 o 
   3   9   4        0.43        0.00    228.65 o 
   4   9   4     1311.15     1415.76    320.83 o 
   5   9   4      171.61      137.91    205.97 o 
  -5  10   4       63.66        0.00    179.85 o 
  -4  10   4      301.19        0.00    433.06 o 
  -3  10   4      167.24        7.04    226.88 o 
  -2  10   4     1859.41     1398.70    206.37 o 
  -1  10   4       10.77        0.37    200.52 o 
   0  10   4      190.27      725.09    189.94 o 
   1  10   4       99.84      690.32    199.37 o 
   2  10   4      706.77      479.86    201.35 o 
   3  10   4      307.67      723.22    335.50 o 
   4  10   4      250.47      684.61    341.18 o 
  -3  11   4        6.88        0.00    232.02 o 
  -2  11   4        1.64      366.41    179.17 o 
  -1  11   4      292.73     1070.56    397.15 o 
   0  11   4      594.51      758.78    175.25 o 
   1  11   4        0.38      322.73    179.31 o 
   2  11   4       81.78      270.59    246.91 o 
   3  11   4      211.46      210.40    223.32 o 
  -9   0   5     1716.70     1463.46    257.13 o 
  -7   0   5       39.50      123.56    211.06 o 
  -5   0   5     1700.92     1526.95    242.27 o 
  -3   0   5     5890.09     5325.47    277.44 o 
  -1   0   5     4781.43     5937.71    192.80 o 
   1   0   5    23622.64    22912.72    263.22 o 
   3   0   5     9939.51     9271.61    254.54 o 
   5   0   5      551.96      336.40    209.20 o 
   7   0   5        0.15      299.28    239.73 o 
  -9   1   5       11.65       35.33    200.05 o 
  -8   1   5       16.84      366.27    177.65 o 
  -7   1   5      150.34      246.19    134.24 o 
  -6   1   5     1408.84     1307.26    160.59 o 
  -5   1   5     8675.18     8675.03    447.94 o 
  -4   1   5     7059.59     7158.10    210.33 o 
  -3   1   5      129.33      155.08    171.04 o 
  -2   1   5     5095.69     4647.94    144.22 o 
  -1   1   5    21589.61    21332.63    178.64 o 
   0   1   5     7451.13     6086.64    126.36 o 
   1   1   5     2152.81     2402.99    110.91 o 
   2   1   5       86.89      122.57     84.01 o 
   3   1   5     2237.92     2097.78     93.79 o 
   4   1   5      528.47      613.02    105.64 o 
   5   1   5     6947.32     6473.71    227.33 o 
   6   1   5     2585.66     2469.04    136.38 o 
   7   1   5      598.04      835.90    230.45 o 
   8   1   5       15.73        0.00    182.24 o 
  -9   2   5      718.24      707.02    215.91 o 
  -8   2   5     1823.84     1863.24    276.99 o 
  -7   2   5       62.23       57.91    258.88 o 
  -6   2   5       96.00      200.67    247.96 o 
  -5   2   5     6220.23     5478.55    258.88 o 
  -4   2   5      748.09      743.72    162.96 o 
  -3   2   5     2665.18     2501.57    175.38 o 
  -2   2   5     4486.33     4814.31    160.17 o 
  -1   2   5     2444.86     2456.37    112.25 o 
   0   2   5    15669.06    17137.16    234.16 o 
   1   2   5     2436.77     2601.43    100.73 o 
   2   2   5     9567.70     9988.88    149.41 o 
   3   2   5     3543.94     3589.62    116.33 o 
   4   2   5     2371.12     2391.74    150.89 o 
   5   2   5      854.92      818.06    112.95 o 
   6   2   5       88.69       28.08    130.69 o 
   7   2   5     1757.55     1620.07    146.70 o 
   8   2   5        3.49      386.10    186.97 o 
  -8   3   5      277.48       53.42    284.02 o 
  -7   3   5     2265.29     2366.59    274.59 o 
  -6   3   5     2256.54     2674.85    256.34 o 
  -5   3   5        8.93      115.97    241.97 o 
  -4   3   5     2801.49     2884.95    244.52 o 
  -3   3   5      225.87      381.29    153.38 o 
  -2   3   5       65.95       61.63    112.12 o 
  -1   3   5    12738.99    12507.19    535.78 o 
   0   3   5      242.21      340.63    115.97 o 
   1   3   5     1944.51     1947.66    197.11 o 
   2   3   5     6466.17     6686.80    143.24 o 
   3   3   5    14327.86    13944.95    134.29 o 
   4   3   5     1341.07     1553.46    113.11 o 
   5   3   5      111.70       94.64    133.14 o 
   6   3   5     1307.89     1210.77    124.88 o 
   7   3   5      493.70      645.72    178.77 o 
   8   3   5       44.80      103.91    160.17 o 
  -8   4   5      106.65      569.99    281.33 o 
  -7   4   5       10.63      424.39    265.17 o 
  -6   4   5     1334.36      925.54    185.86 o 
  -5   4   5     3448.76     3565.82    259.18 o 
  -4   4   5     1583.17     1900.31    239.88 o 
  -3   4   5      134.36      273.38    139.35 o 
  -2   4   5     9962.76    10951.08    271.44 o 
  -1   4   5     3904.86     3861.31    129.82 o 
   0   4   5      276.20      368.19    113.72 o 
   1   4   5      405.43      269.50    112.72 o 
   2   4   5      244.48      335.11    112.05 o 
   3   4   5       89.44      197.79    111.28 o 
   4   4   5     1646.25     1613.64    215.09 o 
   5   4   5      431.48      564.72    139.31 o 
   6   4   5     1812.25     1811.08    129.41 o 
   7   4   5      301.64      548.00    169.02 o 
   8   4   5      572.67      970.88    295.24 o 
  -8   5   5      425.83      154.13    212.19 o 
  -7   5   5        8.00       97.72    186.90 o 
  -6   5   5       12.42      381.14    247.36 o 
  -5   5   5     1881.27     2169.06    251.85 o 
  -4   5   5      103.96      157.12    171.19 o 
  -3   5   5      257.71      167.24    132.29 o 
  -2   5   5     5170.79     4822.46    180.55 o 
  -1   5   5     1837.90     2003.91    163.56 o 
   0   5   5     1974.69     1956.55    140.32 o 
   1   5   5     4429.26     3647.00    113.46 o 
   2   5   5     9144.61     9639.22    155.18 o 
   3   5   5       70.97      158.08    116.37 o 
   4   5   5      649.35      781.09    137.59 o 
   5   5   5     1726.11     1733.07    173.24 o 
   6   5   5      397.43      692.45    180.81 o 
   7   5   5       26.17      202.97    313.87 o 
  -7   6   5      168.25      224.76    193.19 o 
  -6   6   5      199.57        0.00    250.95 o 
  -5   6   5     1281.86      964.74    250.65 o 
  -4   6   5      235.86       90.38    171.79 o 
  -3   6   5     5775.84     5484.42    176.77 o 
  -2   6   5     2223.16     2201.29    181.39 o 
  -1   6   5     1600.72     1206.42    238.23 o 
   0   6   5      786.92     1083.75    226.71 o 
   1   6   5     1223.68     1468.15    138.87 o 
   2   6   5      442.53      773.17    147.86 o 
   3   6   5        0.74      171.61    172.84 o 
   4   6   5       88.95      245.22    270.62 o 
   5   6   5      922.57      663.17    187.09 o 
   6   6   5      615.75      743.29    157.23 o 
   7   6   5      223.04       96.63    314.02 o 
  -7   7   5        9.70      193.79    202.91 o 
  -6   7   5      604.00      519.41    183.61 o 
  -5   7   5      298.98      847.27    246.31 o 
  -4   7   5      917.82      993.72    148.96 o 
  -3   7   5     1263.14     1100.10    157.32 o 
  -2   7   5     1966.04     2342.60    398.87 o 
  -1   7   5      280.45      307.66    240.33 o 
   0   7   5      371.07      691.40    139.93 o 
   1   7   5     5822.03     5409.64    477.96 o 
   2   7   5     1434.20     1180.26    150.10 o 
   3   7   5       94.58       69.89    122.42 o 
   4   7   5      148.14      271.61    121.90 o 
   5   7   5      819.97     1038.76    131.95 o 
   6   7   5      891.94      572.22    218.47 o 
  -6   8   5       53.40      106.10    276.39 o 
  -5   8   5        2.05       93.53    188.25 o 
  -4   8   5        7.42      321.43    174.03 o 
  -3   8   5      244.36      123.16    126.52 o 
  -2   8   5     2470.21     2079.01    184.06 o 
  -1   8   5      103.82      288.48    143.25 o 
   0   8   5      101.64      244.96    185.26 o 
   1   8   5      718.90      544.59    172.84 o 
   2   8   5     2140.38     2033.26    235.39 o 
   3   8   5      638.60      761.25    254.24 o 
   4   8   5      374.82      398.32    127.67 o 
   5   8   5      421.49      313.48    138.50 o 
   6   8   5       36.12        0.00    177.78 o 
  -6   9   5       13.40      285.07    292.55 o 
  -5   9   5       38.61        0.00    197.98 o 
  -4   9   5      279.97      474.57    184.67 o 
  -3   9   5     2013.45     2323.43    219.74 o 
  -2   9   5      146.45      312.38    156.40 o 
  -1   9   5        5.74      135.82    178.52 o 
   0   9   5      199.53      255.09    184.30 o 
   1   9   5      254.54        0.00    275.79 o 
   2   9   5     1762.15     1421.60    297.19 o 
   3   9   5      736.94      853.16    205.09 o 
   4   9   5      329.69      564.59    144.60 o 
   5   9   5       34.58      417.58    211.71 o 
  -4  10   5       34.82        0.00    161.72 o 
  -3  10   5        8.26       72.40    168.47 o 
  -2  10   5      288.31      910.56    284.54 o 
  -1  10   5      316.71      604.93    201.15 o 
   0  10   5      530.58     1055.02    197.01 o 
   1  10   5      401.68       93.17    202.36 o 
   2  10   5       86.90      331.91    306.47 o 
   3  10   5      275.28      417.65    339.84 o 
   4  10   5      185.56      428.10    167.64 o 
  -3  11   5      352.98      246.77    184.32 o 
  -2  11   5      612.60      870.25    180.37 o 
  -1  11   5        1.77        0.00    174.70 o 
   0  11   5       21.57        0.00    173.58 o 
   1  11   5      478.54      551.87    169.61 o 
   2  11   5      261.94      447.93    216.75 o 
  -8   0   6     4480.61     5055.78    250.71 o 
  -6   0   6      461.75      398.50    284.32 o 
  -4   0   6    14967.57    13403.60    325.32 o 
  -2   0   6     6177.95     6834.23    179.08 o 
   0   0   6      825.25     1429.99    142.84 o 
   2   0   6    25347.31    26446.99    220.40 o 
   4   0   6     1785.26     2042.41    165.88 o 
   6   0   6     1032.64     1318.65    217.88 o 
   8   0   6      107.35        0.00    261.13 o 
  -9   1   6        0.37       45.87    244.05 o 
  -8   1   6      113.59      102.75    190.24 o 
  -7   1   6      409.12      373.62    168.37 o 
  -6   1   6     2454.38     2583.97    178.25 o 
  -5   1   6     1770.38     1848.51    188.27 o 
  -4   1   6     7543.72     7540.31    201.96 o 
  -3   1   6     5606.87     5134.11    133.25 o 
  -2   1   6     3771.86     3535.69    127.73 o 
  -1   1   6     4519.07     4675.69    121.86 o 
   0   1   6     7898.10     8707.93    117.28 o 
   1   1   6      295.45      261.30     87.26 o 
   2   1   6      952.16     1064.96     93.66 o 
   3   1   6      141.00      209.39     82.78 o 
   4   1   6        6.26       22.25     85.88 o 
   5   1   6     1315.96     1174.38    109.73 o 
   6   1   6     3998.76     4300.30    173.66 o 
   7   1   6      590.48      360.34    169.62 o 
   8   1   6      225.15      171.02    188.13 o 
  -9   2   6      284.92      217.41    240.89 o 
  -8   2   6      814.99     1104.06    283.27 o 
  -7   2   6      716.09      836.05    259.78 o 
  -6   2   6     2406.56     2503.81    263.67 o 
  -5   2   6      537.93      487.83    234.49 o 
  -4   2   6      643.99      538.86    162.51 o 
  -3   2   6      254.05      277.26    119.73 o 
  -2   2   6    24401.08    25043.48    265.43 o 
  -1   2   6     3541.38     4137.10    123.48 o 
   0   2   6     1011.29     1083.43     94.89 o 
   1   2   6     9103.26     8706.97    155.34 o 
   2   2   6     8481.92     8617.52    139.44 o 
   3   2   6     4609.60     4439.76    141.08 o 
   4   2   6      441.87      389.80    133.46 o 
   5   2   6     1838.95     1861.39    130.47 o 
   6   2   6      186.70      235.42    136.26 o 
   7   2   6      212.58       93.08    271.68 o 
   8   2   6     1080.76      843.14    160.51 o 
  -8   3   6       80.91      565.50    285.67 o 
  -7   3   6      128.72       95.92    180.47 o 
  -6   3   6     3531.75     3503.72    191.09 o 
  -5   3   6      114.47      198.13    165.20 o 
  -4   3   6       26.79        0.00    227.61 o 
  -3   3   6     1508.03     1458.86    231.12 o 
  -2   3   6     1547.64     1397.07    136.64 o 
  -1   3   6      905.51      662.01    102.46 o 
   0   3   6     1894.90     2064.24    132.80 o 
   1   3   6     4638.81     4623.75    114.63 o 
   2   3   6    17253.16    17328.33    155.89 o 
   3   3   6     2533.57     2307.02    133.09 o 
   4   3   6     1489.71     1328.05    111.06 o 
   5   3   6        0.27      134.11    111.92 o 
   6   3   6     2056.59     1799.86    120.32 o 
   7   3   6      299.03      500.09    128.44 o 
   8   3   6      112.96      233.27    200.35 o 
  -8   4   6       49.21       99.06    280.43 o 
  -7   4   6        0.26       73.18    262.17 o 
  -6   4   6     2281.82     2265.88    261.87 o 
  -5   4   6     2551.18     2657.20    247.21 o 
  -4   4   6        3.79      178.37    242.27 o 
  -3   4   6     2656.94     2582.83    193.82 o 
  -2   4   6     8885.31     8640.42    401.40 o 
  -1   4   6    16366.70    15050.66    408.39 o 
   0   4   6      790.26      595.59     94.91 o 
   1   4   6       25.31      141.65     98.12 o 
   2   4   6     1593.28     1389.27    116.79 o 
   3   4   6      493.40      590.09    113.77 o 
   4   4   6     2027.61     2139.73    136.73 o 
   5   4   6      917.98      801.74    108.45 o 
   6   4   6       96.59      141.88    112.28 o 
   7   4   6      840.83      951.48    200.74 o 
   8   4   6      486.18      366.74    170.50 o 
  -8   5   6       73.30      772.90    289.56 o 
  -7   5   6     1294.53     1037.17    272.95 o 
  -6   5   6       84.60        0.00    240.03 o 
  -5   5   6     1728.38     2031.54    248.11 o 
  -4   5   6        6.72      156.82    237.63 o 
  -3   5   6      239.90      339.30    127.18 o 
  -2   5   6        0.08       42.79    142.25 o 
  -1   5   6     1023.69      846.69    114.97 o 
   0   5   6      533.61      486.95    102.86 o 
   1   5   6     4019.80     3544.02    137.65 o 
   2   5   6      117.68      182.90    123.95 o 
   3   5   6     6370.30     5853.61    240.32 o 
   4   5   6      756.49      736.24    139.12 o 
   5   5   6      320.55      380.40    122.07 o 
   6   5   6      126.79      184.59    130.19 o 
   7   5   6      187.01      396.84    166.41 o 
  -7   6   6       94.90      197.38    278.78 o 
  -6   6   6       23.38      139.77    256.19 o 
  -5   6   6     3695.34     3342.86    191.54 o 
  -4   6   6     5084.18     4974.26    189.30 o 
  -3   6   6      767.55      800.45    133.26 o 
  -2   6   6      362.62      320.48    136.35 o 
  -1   6   6     2294.09     2686.06    177.34 o 
   0   6   6     6040.84     6430.86    310.95 o 
   1   6   6      793.98      897.72    135.30 o 
   2   6   6      645.50      471.16    130.45 o 
   3   6   6      131.89       81.32    170.38 o 
   4   6   6        1.64      115.12    107.73 o 
   5   6   6     1578.65     1565.37    152.27 o 
   6   6   6      811.20     1075.77    178.47 o 
   7   6   6      171.47      170.18    149.96 o 
  -7   7   6      501.36      681.17    280.58 o 
  -6   7   6        0.78      163.71    268.61 o 
  -5   7   6       10.08      218.18    188.10 o 
  -4   7   6      132.29      399.61    146.61 o 
  -3   7   6     3932.35     3872.54    174.26 o 
  -2   7   6       37.60      219.60    142.55 o 
  -1   7   6     3071.58     3475.27    396.85 o 
   0   7   6     1745.76     1512.86    112.02 o 
   1   7   6      644.49     1032.96    152.65 o 
   2   7   6        6.04       62.48    115.46 o 
   3   7   6      106.17       54.09    123.63 o 
   4   7   6     1426.00     1336.96    164.63 o 
   5   7   6      496.94      587.80    132.03 o 
   6   7   6       54.94      261.09    146.13 o 
  -6   8   6      709.87      529.73    287.76 o 
  -5   8   6      509.18      838.00    275.94 o 
  -4   8   6        2.98        0.00    146.46 o 
  -3   8   6      925.76      657.26    162.88 o 
  -2   8   6      111.94      189.56    124.47 o 
  -1   8   6        9.49        0.00    260.98 o 
   0   8   6      780.08     1115.58    257.53 o 
   1   8   6     3800.69     3407.13    116.02 o 
   2   8   6      422.30      812.68    145.36 o 
   3   8   6      450.45      402.98    129.96 o 
   4   8   6      352.82      621.49    156.76 o 
   5   8   6     1103.10     1535.34    140.99 o 
   6   8   6       17.08       62.25    152.98 o 
  -5   9   6       50.17        0.00    204.56 o 
  -4   9   6      553.72      455.22    187.57 o 
  -3   9   6      118.63      172.34    166.54 o 
  -2   9   6     1504.57     1263.16    137.37 o 
  -1   9   6       35.68      312.27    190.33 o 
   0   9   6      618.64      763.03    269.36 o 
   1   9   6       13.30      109.54    270.40 o 
   2   9   6      390.99      386.77    113.10 o 
   3   9   6       10.44        5.40    297.93 o 
   4   9   6      141.95      385.01    137.95 o 
   5   9   6      154.89       52.10    171.80 o 
  -4  10   6       15.84      219.80    155.96 o 
  -3  10   6      134.03      307.37    168.63 o 
  -2  10   6       46.79      295.19    161.86 o 
  -1  10   6      341.20      623.66    161.65 o 
   0  10   6     1426.53     1226.38    290.38 o 
   1  10   6       32.43      307.91    152.25 o 
   2  10   6       99.33      112.69    244.59 o 
   3  10   6      342.59      726.37    182.04 o 
   4  10   6      571.91      465.91    219.02 o 
  -3  11   6       22.98      146.80    154.14 o 
  -2  11   6       89.83        0.00    153.44 o 
  -1  11   6       25.34      296.27    144.90 o 
   0  11   6       29.00        2.60    187.98 o 
   1  11   6       64.92      104.71    179.40 o 
   2  11   6       39.76       69.03    132.32 o 
  -9   0   7      148.45      113.62    279.31 o 
  -7   0   7     1964.04     1884.44    261.13 o 
  -5   0   7     8802.74     8076.79    332.36 o 
  -3   0   7     2435.91     2018.12    178.72 o 
  -1   0   7    18587.56    18320.88    229.62 o 
   1   0   7    10185.69    11547.52    168.73 o 
   3   0   7     1167.00     1243.78    182.19 o 
   5   0   7    14023.26    13509.40    260.45 o 
   7   0   7      710.82      891.72    245.26 o 
  -9   1   7     1598.25     1672.21    269.64 o 
  -8   1   7      575.89      554.45    198.12 o 
  -7   1   7       39.23      180.69    169.93 o 
  -6   1   7      820.69      780.38    192.10 o 
  -5   1   7     3669.88     3391.22    192.76 o 
  -4   1   7      383.70      396.75    173.61 o 
  -3   1   7    12927.85    12740.07    147.45 o 
  -2   1   7     2565.38     2964.74    134.03 o 
  -1   1   7      452.49      729.40     98.90 o 
   0   1   7     1574.38     1672.44    100.77 o 
   1   1   7    21277.04    19401.85    133.48 o 
   2   1   7     5569.20     5361.53    102.92 o 
   3   1   7     3097.13     2898.62    104.41 o 
   4   1   7     1468.24     1646.20    104.71 o 
   5   1   7     1020.78      929.04    130.33 o 
   6   1   7      112.53      383.45    133.14 o 
   7   1   7       65.68      516.37    174.38 o 
   8   1   7       22.76        0.00    157.28 o 
  -9   2   7      241.76      216.90    269.61 o 
  -8   2   7      237.69      180.62    280.28 o 
  -7   2   7       43.53       48.93    252.15 o 
  -6   2   7     2533.62     2699.54    255.44 o 
  -5   2   7      727.69     1008.44    241.67 o 
  -4   2   7     1786.82     1626.92    195.10 o 
  -3   2   7       27.80       86.23    120.18 o 
  -2   2   7     9382.33     9842.21    154.37 o 
  -1   2   7    15870.43    16763.44    251.32 o 
   0   2   7      517.19      484.52     97.99 o 
   1   2   7      350.08      509.40     80.41 o 
   2   2   7     1498.23     1603.08     98.73 o 
   3   2   7     2707.37     2871.88     94.80 o 
   4   2   7      376.96      523.36    109.43 o 
   5   2   7     1941.18     2115.26    133.64 o 
   6   2   7     1090.81     1177.41    139.59 o 
   7   2   7       31.09      153.18    178.35 o 
   8   2   7      110.02        0.00    232.99 o 
  -8   3   7       67.43      484.84    285.97 o 
  -7   3   7       52.60        0.00    191.69 o 
  -6   3   7      334.21      203.51    248.26 o 
  -5   3   7     8790.47     8295.11    267.26 o 
  -4   3   7     2126.34     2332.02    244.81 o 
  -3   3   7      344.21      362.29    107.56 o 
  -2   3   7     5725.33     5926.01    139.75 o 
  -1   3   7     2406.75     2045.15    106.06 o 
   0   3   7      809.13      958.80     91.98 o 
   1   3   7       48.42      157.01    130.87 o 
   2   3   7     1466.29     1554.78    111.52 o 
   3   3   7      291.30      407.92    110.90 o 
   4   3   7      849.98      820.30    113.39 o 
   5   3   7      889.51     1052.16    193.33 o 
   6   3   7      461.52      441.51    123.08 o 
   7   3   7      263.22      325.39    132.72 o 
   8   3   7      359.72      122.94    168.50 o 
  -8   4   7      664.90      650.20    295.39 o 
  -7   4   7      128.27      163.41    191.24 o 
  -6   4   7       87.56      183.01    171.49 o 
  -5   4   7      468.09      678.78    246.91 o 
  -4   4   7        3.92      177.33    233.29 o 
  -3   4   7      277.39      356.79    179.73 o 
  -2   4   7     6827.27     6179.10    349.94 o 
  -1   4   7     4238.43     4175.39    119.80 o 
   0   4   7     8696.23     9465.43    226.11 o 
   1   4   7        0.56       82.74    129.75 o 
   2   4   7     8075.66     8276.81    378.09 o 
   3   4   7     1958.26     1859.16    135.94 o 
   4   4   7      699.64      943.94    174.06 o 
   5   4   7      334.60      482.88    140.69 o 
   6   4   7      159.61      169.54    129.81 o 
   7   4   7      149.37      234.05    204.25 o 
  -8   5   7       87.23      301.98    294.50 o 
  -7   5   7      601.33      785.17    278.18 o 
  -6   5   7     3213.67     2899.62    268.01 o 
  -5   5   7      348.76      657.68    178.37 o 
  -4   5   7     1553.05     1607.76    183.16 o 
  -3   5   7     2590.41     2460.38    187.86 o 
  -2   5   7     5284.77     5852.60    155.14 o 
  -1   5   7      218.67      285.49    112.68 o 
   0   5   7      499.71      572.19    114.52 o 
   1   5   7     2385.16     2308.16    109.50 o 
   2   5   7      250.77      124.97    115.61 o 
   3   5   7      144.55      153.00     94.46 o 
   4   5   7     4790.43     4868.99    198.13 o 
   5   5   7        9.34        0.00    140.83 o 
   6   5   7     1715.84     1698.15    138.07 o 
   7   5   7       59.94        3.75    143.27 o 
  -7   6   7      393.65      176.13    200.67 o 
  -6   6   7      271.13      268.61    184.51 o 
  -5   6   7     2513.70     2818.06    191.99 o 
  -4   6   7        4.67       87.09    168.50 o 
  -3   6   7     2161.65     1763.14    176.13 o 
  -2   6   7      718.05      449.03    124.87 o 
  -1   6   7       66.88      352.64    115.30 o 
   0   6   7      996.18      905.23    117.01 o 
   1   6   7     5734.00     5294.32    184.43 o 
   2   6   7     3060.89     2977.40    114.72 o 
   3   6   7      360.73      413.12    120.66 o 
   4   6   7      145.40      159.00    141.73 o 
   5   6   7     1879.37     1835.45    119.87 o 
   6   6   7      260.34      393.22    162.12 o 
   7   6   7      107.09      170.72    236.64 o 
  -7   7   7     2228.97     1693.95    300.48 o 
  -6   7   7       69.69      788.31    273.55 o 
  -5   7   7        9.81        0.00    276.84 o 
  -4   7   7       54.03      180.19    192.33 o 
  -3   7   7     3336.64     3415.85    245.02 o 
  -2   7   7      662.66      514.54    141.00 o 
  -1   7   7       34.21      189.08    187.59 o 
   0   7   7     1198.46     1187.34    121.44 o 
   1   7   7        0.93        0.00    168.07 o 
   2   7   7      314.50      749.02    141.99 o 
   3   7   7      525.07      597.09    121.68 o 
   4   7   7       21.34       36.01    148.48 o 
   5   7   7      432.42      387.94    133.17 o 
   6   7   7        2.51       72.56    145.62 o 
  -6   8   7      226.73       18.56    284.32 o 
  -5   8   7      594.12     1546.85    280.58 o 
  -4   8   7     1162.76      915.67    197.22 o 
  -3   8   7     1449.43     1312.43    138.08 o 
  -2   8   7        7.43       74.93    146.35 o 
  -1   8   7      261.37      201.89    250.13 o 
   0   8   7       54.96      177.22    111.16 o 
   1   8   7     1320.65     1253.45    125.09 o 
   2   8   7       24.19      255.11    126.38 o 
   3   8   7      921.36     1277.90    213.70 o 
   4   8   7       99.43      343.73    155.55 o 
   5   8   7        6.34        0.00    141.01 o 
  -5   9   7      102.52        0.00    207.85 o 
  -4   9   7        0.70      156.44    190.55 o 
  -3   9   7        9.03        0.00    140.89 o 
  -2   9   7      645.08      611.13    154.89 o 
  -1   9   7     2826.63     3138.20    159.39 o 
   0   9   7       48.08      127.90    151.24 o 
   1   9   7      674.38     1008.72    152.68 o 
   2   9   7      224.31      498.75    156.45 o 
   3   9   7      756.72     1178.15    127.33 o 
   4   9   7      583.42      874.97    138.86 o 
  -4  10   7       71.34        0.00    165.76 o 
  -3  10   7      561.97      325.58    158.82 o 
  -2  10   7      872.01     1018.45    166.69 o 
  -1  10   7       16.88      268.50    158.05 o 
   0  10   7      182.64      262.50    159.16 o 
   1  10   7       88.67        0.00    200.23 o 
   2  10   7      154.76      397.49    226.26 o 
   3  10   7      651.54      545.53    131.87 o 
  -2  11   7        1.80        0.97    194.04 o 
  -1  11   7      171.80      325.73    188.00 o 
   0  11   7      468.74      515.50    136.84 o 
   1  11   7       12.46      254.99    226.62 o 
  -8   0   8      243.31       94.86    239.49 o 
  -6   0   8     3059.80     3337.32    266.36 o 
  -4   0   8      718.64      703.36    175.75 o 
  -2   0   8    11867.01    12115.61    261.13 o 
   0   0   8     2576.48     2864.65    136.89 o 
   2   0   8      614.60     1180.57    127.79 o 
   4   0   8        8.43       69.74    118.01 o 
   6   0   8     1664.41     1580.22    165.80 o 
   8   0   8        1.46        0.00    189.60 o 
  -9   1   8      463.66      708.50    244.91 o 
  -8   1   8     1350.59     1461.08    211.63 o 
  -7   1   8      656.24      712.98    188.17 o 
  -6   1   8       15.72        0.01    188.69 o 
  -5   1   8      335.42      394.66    182.10 o 
  -4   1   8     1164.14     1099.60    116.40 o 
  -3   1   8      183.43      322.91    103.48 o 
  -2   1   8    16479.03    17355.60    368.65 o 
  -1   1   8     4076.61     3985.91    108.57 o 
   0   1   8     1982.99     1950.41     98.55 o 
   1   1   8     5474.48     5663.31    152.60 o 
   2   1   8    15733.88    16108.61    239.58 o 
   3   1   8     3634.72     3334.02    205.84 o 
   4   1   8      374.51      511.63     87.07 o 
   5   1   8     1129.11     1103.41    113.79 o 
   6   1   8      173.32      198.13    200.59 o 
   7   1   8       17.13      415.02    175.09 o 
   8   1   8      513.10      545.01    193.46 o 
  -8   2   8       67.72       36.36    276.99 o 
  -7   2   8      349.42      366.47    259.03 o 
  -6   2   8     4144.95     3883.21    256.79 o 
  -5   2   8     2284.81     2211.27    220.98 o 
  -4   2   8       45.16      178.36    149.77 o 
  -3   2   8     7512.88     7366.33    131.72 o 
  -2   2   8     2011.03     1767.60    104.25 o 
  -1   2   8     6956.81     6242.97    109.07 o 
   0   2   8     7234.64     6880.61    138.89 o 
   1   2   8      445.27      456.75    108.93 o 
   2   2   8     8431.66     8298.77    262.73 o 
   3   2   8       70.81      125.98     85.90 o 
   4   2   8     1567.67     1403.86    116.85 o 
   5   2   8     1305.85     1456.67    134.76 o 
   6   2   8     2089.91     2175.25    143.28 o 
   7   2   8      781.51      898.54    180.62 o 
   8   2   8      134.89      255.42    199.24 o 
  -8   3   8        0.76       45.94    285.67 o 
  -7   3   8      263.13      353.31    262.62 o 
  -6   3   8     3576.06     3620.89    264.42 o 
  -5   3   8      980.28      968.04    173.88 o 
  -4   3   8     2814.70     2694.01    180.47 o 
  -3   3   8      212.69      289.18    107.95 o 
  -2   3   8    15939.74    15130.61    359.30 o 
  -1   3   8        8.80      154.89     98.49 o 
   0   3   8       29.20       53.86     86.27 o 
   1   3   8     1206.23     1055.30     77.11 o 
   2   3   8     3094.67     2831.73    105.65 o 
   3   3   8     1749.62     1763.37    129.07 o 
   4   3   8     6035.80     5585.78    117.12 o 
   5   3   8     2086.97     2005.70    162.80 o 
   6   3   8      524.80      606.77    145.22 o 
   7   3   8       51.13       40.10    180.20 o 
  -8   4   8       12.63        0.00    296.44 o 
  -7   4   8      462.75      257.53    276.09 o 
  -6   4   8     1064.82     1159.28    253.04 o 
  -5   4   8      935.72      574.03    178.82 o 
  -4   4   8     1000.37     1020.41    237.03 o 
  -3   4   8       46.50       35.71    121.34 o 
  -2   4   8      502.82      546.60    101.41 o 
  -1   4   8      555.45      480.62    131.32 o 
   0   4   8     2929.51     2812.65    135.83 o 
   1   4   8     4029.69     4172.13    115.88 o 
   2   4   8     3793.93     3735.62    138.70 o 
   3   4   8      291.86      348.56    115.87 o 
   4   4   8      154.34      348.16    133.30 o 
   5   4   8      410.59      435.65    110.45 o 
   6   4   8      434.86      329.93    128.31 o 
   7   4   8        0.15      165.16    164.15 o 
  -8   5   8        6.02      139.17    302.58 o 
  -7   5   8      195.13      294.05    277.14 o 
  -6   5   8      365.47      697.48    179.87 o 
  -5   5   8     1619.53     1002.45    172.24 o 
  -4   5   8     2826.21     2802.50    256.19 o 
  -3   5   8     1107.28      811.91    147.11 o 
  -2   5   8     1495.31     1611.93    128.35 o 
  -1   5   8     5695.17     5293.26    238.67 o 
   0   5   8     5629.48     5825.26    119.13 o 
   1   5   8      205.64      374.37    114.52 o 
   2   5   8     1034.47     1097.20    133.61 o 
   3   5   8       32.58       12.47    183.77 o 
   4   5   8      836.57      769.35    139.82 o 
   5   5   8     1412.60     1371.04    148.93 o 
   6   5   8      272.70      397.22    138.81 o 
   7   5   8        9.37       27.44    149.42 o 
  -7   6   8        2.64        0.00    287.01 o 
  -6   6   8       51.09      238.53    264.42 o 
  -5   6   8      120.58      223.57    181.07 o 
  -4   6   8      727.33     1032.66    187.43 o 
  -3   6   8     4348.48     3823.98    156.38 o 
  -2   6   8      767.57      745.89    139.24 o 
  -1   6   8      585.54      538.31     95.56 o 
   0   6   8      490.37      321.00    114.80 o 
   1   6   8     2331.90     2426.26    115.09 o 
   2   6   8     2440.77     2763.85    125.00 o 
   3   6   8      263.32      339.16    121.49 o 
   4   6   8     1318.49     1480.86    124.74 o 
   5   6   8      150.29      355.32    114.79 o 
   6   6   8        9.97      236.35    163.08 o 
  -7   7   8      756.88     1058.87    215.19 o 
  -6   7   8        0.60        0.00    196.78 o 
  -5   7   8      298.53      193.79    276.39 o 
  -4   7   8     1821.43     1435.63    160.67 o 
  -3   7   8      103.45      203.38    136.69 o 
  -2   7   8       30.59       42.28    171.56 o 
  -1   7   8      834.86      676.89    118.27 o 
   0   7   8     2499.01     2912.87    232.77 o 
   1   7   8     4845.88     4969.97    123.45 o 
   2   7   8      419.88      384.50     97.89 o 
   3   7   8      730.91      904.35    126.21 o 
   4   7   8      386.82      671.03    170.42 o 
   5   7   8     1461.57     1500.30    140.02 o 
   6   7   8      598.84      560.26    171.85 o 
  -6   8   8       47.46      259.63    207.40 o 
  -5   8   8      953.58      939.00    205.31 o 
  -4   8   8      473.61      551.40    192.29 o 
  -3   8   8     2261.84     1874.11    247.28 o 
  -2   8   8      113.54      131.92    144.65 o 
  -1   8   8      220.19      328.82    178.67 o 
   0   8   8        2.39       87.82    125.95 o 
   1   8   8      365.27      787.41    218.33 o 
   2   8   8       65.85        1.03    127.48 o 
   3   8   8      387.56      299.60    126.26 o 
   4   8   8      871.50      801.91    186.84 o 
   5   8   8      530.50      496.58    146.21 o 
  -5   9   8       24.73      618.92    207.40 o 
  -4   9   8       38.19      120.41    202.35 o 
  -3   9   8      746.63      529.25    147.43 o 
  -2   9   8      221.02      523.87    154.28 o 
  -1   9   8        4.05        0.00    204.19 o 
   0   9   8     1037.96      764.37    132.77 o 
   1   9   8     1321.65     1285.83    166.93 o 
   2   9   8       38.26       82.62    132.20 o 
   3   9   8        4.84      349.32    143.57 o 
   4   9   8      423.09      375.84    130.22 o 
  -4  10   8      350.00      145.61    209.35 o 
  -3  10   8        0.52      240.40    148.62 o 
  -2  10   8      414.06      399.69    143.74 o 
  -1  10   8      314.15      727.91    143.53 o 
   0  10   8       27.80      404.12    161.64 o 
   1  10   8       30.57      158.02    341.48 o 
   2  10   8       30.49       90.29    157.15 o 
   3  10   8        4.87      312.49    148.03 o 
  -1  11   8      165.28      143.25    151.97 o 
   0  11   8      661.64      525.20    149.95 o 
   1  11   8        1.24       63.73    218.40 o 
  -7   0   9      182.03      394.76    326.67 o 
  -5   0   9      501.93      496.06    232.99 o 
  -3   0   9    21133.63    21339.63    241.07 o 
  -1   0   9     5365.04     5281.47    165.79 o 
   1   0   9    42877.75    40504.75    950.15 o 
   3   0   9       90.27        0.00    144.43 o 
   5   0   9      431.09      605.46    171.64 o 
   7   0   9     1109.93      760.33    256.34 o 
  -8   1   9        1.93        0.89    216.01 o 
  -7   1   9     2959.35     2937.91    193.97 o 
  -6   1   9      439.69      516.95    200.40 o 
  -5   1   9     2845.81     2480.23    190.58 o 
  -4   1   9     2145.76     2213.06    113.29 o 
  -3   1   9     3752.25     3469.59    124.98 o 
  -2   1   9     3079.25     2869.68     98.81 o 
  -1   1   9      960.62      994.53     86.56 o 
   0   1   9       70.58      148.80     92.96 o 
   1   1   9     3346.79     3833.68    104.09 o 
   2   1   9      571.39      556.74    109.94 o 
   3   1   9     1104.05     1105.76     86.54 o 
   4   1   9      303.75      155.62     86.12 o 
   5   1   9     8094.23     7450.62    102.98 o 
   6   1   9      164.80      206.92    107.62 o 
   7   1   9      212.28       93.88    183.84 o 
  -8   2   9      532.36      775.89    290.46 o 
  -7   2   9      184.19      517.76    262.32 o 
  -6   2   9       35.84      441.15    247.51 o 
  -5   2   9     3221.28     3339.77    206.70 o 
  -4   2   9       34.32      209.96    126.04 o 
  -3   2   9     3301.39     3027.45    128.79 o 
  -2   2   9      521.01      625.07     99.07 o 
  -1   2   9     2344.35     2234.53    103.92 o 
   0   2   9     4296.99     4339.83    109.29 o 
   1   2   9     8326.65     8305.27    168.10 o 
   2   2   9      878.91     1020.93     94.94 o 
   3   2   9      165.91      323.96    181.99 o 
   4   2   9       43.39      253.17     99.42 o 
   5   2   9      454.53      454.87    129.63 o 
   6   2   9       79.55        0.97    121.00 o 
   7   2   9       37.05       86.67    121.92 o 
  -8   3   9      414.63      443.09    199.32 o 
  -7   3   9        2.35       10.03    263.07 o 
  -6   3   9      597.17      323.53    255.59 o 
  -5   3   9      281.20      377.55    167.00 o 
  -4   3   9       54.33      201.11    119.23 o 
  -3   3   9      148.67      297.33    104.05 o 
  -2   3   9      900.05     1024.21    101.77 o 
  -1   3   9     1599.50     1590.35    113.08 o 
   0   3   9     2002.76     2328.11    129.08 o 
   1   3   9      218.25      153.82     88.16 o 
   2   3   9     2753.19     2852.21    148.69 o 
   3   3   9     4347.69     3987.06    207.43 o 
   4   3   9      650.99      482.40    169.82 o 
   5   3   9      644.85      779.03    133.09 o 
   6   3   9       14.20        0.00    128.78 o 
   7   3   9      320.78      567.96    127.61 o 
  -8   4   9      468.50      391.61    207.85 o 
  -7   4   9       95.54        0.00    277.89 o 
  -6   4   9     3605.21     3412.59    197.08 o 
  -5   4   9     2586.79     2729.77    253.49 o 
  -4   4   9     2823.78     3082.66    378.37 o 
  -3   4   9     1624.00     1491.80    124.04 o 
  -2   4   9     5308.31     5423.52    293.22 o 
  -1   4   9     4216.60     4106.70    128.71 o 
   0   4   9     1161.56     1198.15    118.93 o 
   1   4   9     1001.52      986.46    127.78 o 
   2   4   9      819.14      915.08    113.55 o 
   3   4   9       77.20      212.40    114.31 o 
   4   4   9     5443.78     5590.51    217.88 o 
   5   4   9       22.43       76.37    109.72 o 
   6   4   9     1329.28     1315.53    160.27 o 
   7   4   9        2.72        0.00    165.34 o 
  -7   5   9      523.07      781.43    284.47 o 
  -6   5   9       11.99      153.23    185.86 o 
  -5   5   9       37.70       48.93    246.91 o 
  -4   5   9     2180.91     2213.24    215.87 o 
  -3   5   9       53.40        0.00    196.60 o 
  -2   5   9     5304.42     5025.20    236.05 o 
  -1   5   9      810.63      890.41    116.49 o 
   0   5   9     8435.04     8264.97    137.10 o 
   1   5   9     4444.99     4060.50    121.36 o 
   2   5   9     3474.80     3581.00    153.73 o 
   3   5   9       43.27      171.29    132.89 o 
   4   5   9      407.84      845.59    140.85 o 
   5   5   9      619.33      869.66    282.58 o 
   6   5   9      139.95        0.00    140.89 o 
  -7   6   9      370.13       62.85    211.74 o 
  -6   6   9      807.43      617.87    277.89 o 
  -5   6   9       31.62        0.00    252.00 o 
  -4   6   9      232.78      150.79    156.79 o 
  -3   6   9     8593.70     7827.68    174.29 o 
  -2   6   9      861.84     1436.32    142.22 o 
  -1   6   9      723.30      437.72    135.82 o 
   0   6   9      427.03      617.09     94.09 o 
   1   6   9     3401.13     3856.42    315.11 o 
   2   6   9      328.63      270.58    122.26 o 
   3   6   9      562.70      344.17    106.13 o 
   4   6   9     1579.34     1528.00    189.41 o 
   5   6   9      102.20      295.01    130.71 o 
   6   6   9      239.36      435.81    169.07 o 
  -6   7   9       66.19      443.84    285.52 o 
  -5   7   9      506.41      959.80    263.97 o 
  -4   7   9        4.01       22.90    203.27 o 
  -3   7   9       62.85      276.72    175.70 o 
  -2   7   9       29.29      181.01    151.12 o 
  -1   7   9      932.26      664.85    139.09 o 
   0   7   9        7.41       57.02    105.80 o 
   1   7   9     2138.97     1505.00    159.05 o 
   2   7   9      658.04      575.89    110.41 o 
   3   7   9      116.83      201.86    124.44 o 
   4   7   9      136.20      273.29    128.64 o 
   5   7   9      261.92      473.35    228.99 o 
  -6   8   9       32.20      120.61    215.63 o 
  -5   8   9        4.51        0.00    203.81 o 
  -4   8   9      109.69      163.93    163.17 o 
  -3   8   9       31.25       77.40    157.32 o 
  -2   8   9      897.60      560.54    224.84 o 
  -1   8   9     1785.66     1752.92    128.31 o 
   0   8   9      199.21      559.85    143.05 o 
   1   8   9      687.82     1053.01    149.45 o 
   2   8   9      311.59      506.68    157.42 o 
   3   8   9     1142.31     1260.34    156.74 o 
   4   8   9        0.59      161.70    160.30 o 
   5   8   9        2.33      155.33    265.48 o 
  -5   9   9      708.38      630.44    215.78 o 
  -4   9   9       32.45       34.71    203.65 o 
  -3   9   9     1093.11     1006.02    206.86 o 
  -2   9   9       70.17      198.39    155.65 o 
  -1   9   9        5.18      130.98    150.73 o 
   0   9   9        2.85        0.00    118.75 o 
   1   9   9       28.02        0.00    157.84 o 
   2   9   9      123.90      327.78    230.69 o 
   3   9   9     1065.55     1000.18    144.53 o 
   4   9   9        3.23      404.39    145.23 o 
  -3  10   9       40.33      105.47    156.41 o 
  -2  10   9      271.16      450.13    147.30 o 
  -1  10   9     1490.31     1189.64    170.32 o 
   0  10   9      728.34      855.22    168.36 o 
   1  10   9      139.10      416.50    183.65 o 
   2  10   9       32.60       47.23    148.04 o 
  -8   0  10      348.49      458.20    286.12 o 
  -6   0  10        3.33      191.09    248.56 o 
  -4   0  10     1147.48     1104.66    174.67 o 
  -2   0  10     2167.12     2480.86    138.78 o 
   0   0  10      241.41      150.56    124.63 o 
   2   0  10     6304.24     6570.78    190.72 o 
   4   0  10     2914.74     2743.24    282.23 o 
   6   0  10     1031.73     1179.08    153.16 o 
  -8   1  10       99.09      116.52    221.72 o 
  -7   1  10     1124.85     1189.48    214.61 o 
  -6   1  10     3862.87     3940.90    204.21 o 
  -5   1  10     1853.42     1991.61    184.35 o 
  -4   1  10      229.19      290.60    121.13 o 
  -3   1  10     4034.08     3719.62    122.30 o 
  -2   1  10     1963.23     1811.29    104.60 o 
  -1   1  10     2436.22     2147.53    119.83 o 
   0   1  10     3645.43     3525.07    148.72 o 
   1   1  10      306.53      397.84     80.11 o 
   2   1  10      208.75      497.67    102.67 o 
   3   1  10      233.03      386.47    121.49 o 
   4   1  10     2026.38     1972.11    119.92 o 
   5   1  10     1168.53     1047.46    110.11 o 
   6   1  10      170.50      182.40    122.96 o 
   7   1  10      506.70      794.44    152.14 o 
  -8   2  10      181.84      361.24    288.81 o 
  -7   2  10      644.77      763.03    265.76 o 
  -6   2  10     1244.82     1332.11    252.15 o 
  -5   2  10      981.20      931.40    145.84 o 
  -4   2  10     1197.31     1268.09    120.48 o 
  -3   2  10      661.64     1029.77    150.46 o 
  -2   2  10    11835.66    11876.10    179.68 o 
  -1   2  10     3700.80     3664.64    113.57 o 
   0   2  10      451.03      534.41     94.74 o 
   1   2  10     7654.93     7498.73    230.11 o 
   2   2  10      856.20      739.30     94.69 o 
   3   2  10     3084.58     2869.74     94.19 o 
   4   2  10     4423.35     3883.31    136.98 o 
   5   2  10     1547.16     1388.55    164.58 o 
   6   2  10       75.82      234.42    124.62 o 
   7   2  10        4.32      298.02    158.74 o 
  -8   3  10       20.61      104.30    293.75 o 
  -7   3  10      272.91      734.74    275.04 o 
  -6   3  10     3491.70     3311.58    198.58 o 
  -5   3  10      289.26      479.60    240.92 o 
  -4   3  10     1511.26     1459.01    113.05 o 
  -3   3  10     2084.17     1920.71    115.64 o 
  -2   3  10      475.34      510.59    108.97 o 
  -1   3  10     1211.49     1071.59     92.89 o 
   0   3  10    11940.98    10833.05    241.00 o 
   1   3  10      743.56      559.26     86.96 o 
   2   3  10     5121.85     5146.78    222.73 o 
   3   3  10       39.06       36.44    110.44 o 
   4   3  10     2315.17     2097.24    294.16 o 
   5   3  10      651.90      692.73    140.54 o 
   6   3  10      168.57      296.51    116.47 o 
   7   3  10      447.68      206.99    294.61 o 
  -8   4  10      163.65      369.62    298.54 o 
  -7   4  10        1.59        0.00    274.29 o 
  -6   4  10     1330.75     1307.42    263.67 o 
  -5   4  10      623.02      777.69    177.92 o 
  -4   4  10      575.72      686.76    123.05 o 
  -3   4  10      257.07      255.39    142.41 o 
  -2   4  10     3192.28     3192.33    125.57 o 
  -1   4  10      264.24      494.87    134.62 o 
   0   4  10     1056.29     1065.32    134.03 o 
   1   4  10      489.27      439.47    112.68 o 
   2   4  10      481.81      750.93    159.74 o 
   3   4  10        1.68       41.27    113.29 o 
   4   4  10     4183.48     3823.67    186.94 o 
   5   4  10      222.82      379.21    226.27 o 
   6   4  10       10.30      185.67    155.33 o 
   7   4  10       14.81       69.67    146.56 o 
  -7   5  10       28.44        0.00    283.42 o 
  -6   5  10        0.22      258.88    184.06 o 
  -5   5  10      153.12      436.21    251.55 o 
  -4   5  10     1993.96     1953.20    168.51 o 
  -3   5  10      197.11      487.02    139.92 o 
  -2   5  10      709.56     1009.89    108.27 o 
  -1   5  10       19.71      186.85    104.75 o 
   0   5  10      862.34      916.76    107.11 o 
   1   5  10     2557.48     2158.50    109.60 o 
   2   5  10     1441.91     1905.44    133.34 o 
   3   5  10      213.08      312.55    103.33 o 
   4   5  10       34.06      275.07    108.96 o 
   5   5  10       57.50      360.52    162.80 o 
   6   5  10       90.49      205.37    136.97 o 
  -7   6  10      438.06     1053.33    305.12 o 
  -6   6  10      304.29      516.42    191.54 o 
  -5   6  10      814.58      881.69    264.87 o 
  -4   6  10     1574.71     1356.17    201.11 o 
  -3   6  10      177.72       68.25    109.64 o 
  -2   6  10      797.90     1265.08    214.17 o 
  -1   6  10      665.34      742.31    117.00 o 
   0   6  10     3695.33     3839.06    207.53 o 
   1   6  10      416.94      721.28    105.96 o 
   2   6  10      289.12       50.61    107.22 o 
   3   6  10      753.50      721.84    122.97 o 
   4   6  10       13.24      167.33    128.63 o 
   5   6  10      759.30      897.00    120.11 o 
   6   6  10      755.47      779.82    146.94 o 
  -6   7  10        0.23      253.34    207.10 o 
  -5   7  10      739.43      702.87    196.93 o 
  -4   7  10      416.14      576.19    202.23 o 
  -3   7  10     2638.26     2893.36    306.62 o 
  -2   7  10     1194.02     1085.86    116.30 o 
  -1   7  10     1702.25     1868.94    144.88 o 
   0   7  10      249.42      288.68    139.60 o 
   1   7  10      124.04      205.35    115.15 o 
   2   7  10     1212.97     1509.95    128.90 o 
   3   7  10      514.05      624.94    137.63 o 
   4   7  10      599.92      966.14    153.06 o 
   5   7  10      382.21      135.14    160.20 o 
  -5   8  10       42.65      374.11    282.52 o 
  -4   8  10      166.78      371.99    200.32 o 
  -3   8  10     1138.04      883.16    148.57 o 
  -2   8  10       28.37       49.31    181.22 o 
  -1   8  10      739.76      833.26    155.49 o 
   0   8  10      901.43      792.65    218.61 o 
   1   8  10     2521.28     2705.23    131.66 o 
   2   8  10      183.16       38.73    118.20 o 
   3   8  10      440.82      789.96    137.55 o 
   4   8  10      245.94      421.35    128.94 o 
  -4   9  10      481.97      581.15    203.91 o 
  -3   9  10      479.43      593.83    149.87 o 
  -2   9  10        0.76       20.82    211.97 o 
  -1   9  10      288.89      667.63    331.23 o 
   0   9  10      105.39      281.23    224.23 o 
   1   9  10        3.16      185.01    136.61 o 
   2   9  10        3.40        0.00    124.33 o 
   3   9  10      775.38     1159.94    167.74 o 
  -3  10  10      143.36        0.00    190.05 o 
  -2  10  10       14.84      335.89    148.26 o 
  -1  10  10       20.18      221.21    169.92 o 
   0  10  10      984.78      549.98    206.41 o 
   1  10  10        0.61      382.53    342.12 o 
   2  10  10       44.06      395.54    148.60 o 
  -7   0  11     2810.72     2682.64    332.36 o 
  -5   0  11     2470.85     2415.31    207.18 o 
  -3   0  11     7038.84     6373.74    330.63 o 
  -1   0  11      375.59      642.52    154.70 o 
   1   0  11     6064.76     5986.31    141.62 o 
   3   0  11     7506.47     7058.15    585.77 o 
   5   0  11     4735.66     4225.24    148.39 o 
   7   0  11      402.18      395.95    260.23 o 
  -8   1  11       64.52      232.67    225.07 o 
  -7   1  11       15.63       73.05    214.31 o 
  -6   1  11      613.37      563.07    188.62 o 
  -5   1  11       68.09      136.63    142.56 o 
  -4   1  11      163.82      106.70    106.05 o 
  -3   1  11    12615.75    12671.68    146.49 o 
  -2   1  11      214.15      336.84    107.84 o 
  -1   1  11     1157.43     1092.86     99.20 o 
   0   1  11      153.58      278.56     81.60 o 
   1   1  11    13434.43    11921.73    304.01 o 
   2   1  11      186.83      330.82     95.60 o 
   3   1  11      179.94      144.14    109.54 o 
   4   1  11      739.20      675.38    101.23 o 
   5   1  11      135.82      205.93    138.47 o 
   6   1  11        2.25      309.74    143.77 o 
   7   1  11     1620.62     1337.84    140.36 o 
  -8   2  11        3.69        0.00    291.05 o 
  -7   2  11     1090.73      738.93    272.20 o 
  -6   2  11      892.33      949.34    217.76 o 
  -5   2  11      443.77      409.41    146.94 o 
  -4   2  11      205.60      355.86    109.31 o 
  -3   2  11     1161.58     1233.53    108.55 o 
  -2   2  11      386.15      378.93    100.10 o 
  -1   2  11      254.32      366.74    109.07 o 
   0   2  11      224.40      296.03     96.17 o 
   1   2  11      252.12      412.20    101.04 o 
   2   2  11      146.11      227.17     96.96 o 
   3   2  11      266.49      230.24     81.61 o 
   4   2  11       15.02      112.39     84.43 o 
   5   2  11      589.42      765.13    166.38 o 
   6   2  11       30.28      329.40    128.10 o 
   7   2  11       52.59        7.39    148.47 o 
  -8   3  11       49.01        0.00    298.09 o 
  -7   3  11       18.40        0.00    258.43 o 
  -6   3  11     1076.73     1419.36    258.43 o 
  -5   3  11     1005.78      903.69    244.96 o 
  -4   3  11      439.74      666.13    132.25 o 
  -3   3  11      522.10      693.47    117.67 o 
  -2   3  11     1697.38     2053.31    129.29 o 
  -1   3  11     4848.06     4731.10    160.57 o 
   0   3  11       61.96      190.52    108.44 o 
   1   3  11      841.53      860.47     96.47 o 
   2   3  11      142.44       56.17     80.58 o 
   3   3  11     2133.67     1828.00    155.54 o 
   4   3  11     1618.00     1632.14    121.83 o 
   5   3  11      426.12      350.59    109.62 o 
   6   3  11      185.11      190.64    134.19 o 
   7   3  11      255.75      207.45    215.95 o 
  -7   4  11       90.73       85.15    196.18 o 
  -6   4  11        0.80      391.61    260.38 o 
  -5   4  11      433.85      464.79    244.96 o 
  -4   4  11     2279.52     2101.54    138.75 o 
  -3   4  11      258.97      310.50    126.14 o 
  -2   4  11     5379.97     5203.71    304.33 o 
  -1   4  11      270.59      402.69    117.30 o 
   0   4  11     7940.50     8048.11    147.83 o 
   1   4  11       26.36        0.00    132.19 o 
   2   4  11     1678.06     2039.40    115.56 o 
   3   4  11      424.20      209.71    104.45 o 
   4   4  11      253.17      150.07    237.06 o 
   5   4  11      371.61      360.89    145.97 o 
   6   4  11      390.08      241.88    135.98 o 
  -7   5  11      289.11      512.67    289.41 o 
  -6   5  11     2377.54     2607.22    281.18 o 
  -5   5  11      181.09      523.00    253.04 o 
  -4   5  11     1060.87     1484.07    283.50 o 
  -3   5  11     1655.64     1888.81    131.49 o 
  -2   5  11      639.47      719.74    253.02 o 
  -1   5  11      150.24      237.73    116.11 o 
   0   5  11     1842.56     1673.31    127.68 o 
   1   5  11     3394.20     3451.69    123.62 o 
   2   5  11     2347.81     1984.43    121.53 o 
   3   5  11     2591.68     2407.58    186.48 o 
   4   5  11     3958.39     3832.10    229.88 o 
   5   5  11      321.67      266.09    151.42 o 
   6   5  11      884.78      884.10    116.58 o 
  -7   6  11      548.16      743.42    215.93 o 
  -6   6  11        3.27       83.80    277.29 o 
  -5   6  11       84.48      344.03    192.29 o 
  -4   6  11     1611.99     1558.99    222.67 o 
  -3   6  11        6.50       87.57    126.89 o 
  -2   6  11     1214.49      868.13    142.27 o 
  -1   6  11     1246.29     1324.17    123.51 o 
   0   6  11     1442.00     1604.92    227.75 o 
   1   6  11       50.69      108.98    119.21 o 
   2   6  11      197.43      296.61    165.49 o 
   3   6  11      595.76      686.98    123.89 o 
   4   6  11      110.74      113.31    147.71 o 
   5   6  11      227.65      496.33    156.09 o 
  -6   7  11       19.14      329.06    297.94 o 
  -5   7  11       26.95       52.67    278.33 o 
  -4   7  11      317.26      701.85    202.00 o 
  -3   7  11      435.14      466.42    205.68 o 
  -2   7  11       77.68      170.01    146.79 o 
  -1   7  11       74.77       44.35    108.46 o 
   0   7  11      692.70      657.65    140.67 o 
   1   7  11        2.17      286.80    123.77 o 
   2   7  11       15.18      370.77    169.45 o 
   3   7  11      927.89      757.43    209.99 o 
   4   7  11      436.01      808.71    161.23 o 
   5   7  11       20.11      257.85    142.49 o 
  -5   8  11      661.06      801.48    298.24 o 
  -4   8  11       34.74      142.77    202.41 o 
  -3   8  11      917.60      806.61    168.60 o 
  -2   8  11      188.41      207.51    129.20 o 
  -1   8  11      211.53       69.46    176.81 o 
   0   8  11        0.23      276.49    184.97 o 
   1   8  11        0.64        2.17    115.24 o 
   2   8  11      118.79      448.79    152.03 o 
   3   8  11      922.74      825.09    123.24 o 
   4   8  11       75.41        0.00    130.85 o 
  -4   9  11        8.32      227.07    214.62 o 
  -3   9  11      316.50      477.46    151.99 o 
  -2   9  11       99.20        0.00    274.44 o 
  -1   9  11     2965.53     2896.21    306.73 o 
   0   9  11      376.70      626.05    178.95 o 
   1   9  11      280.29      695.17    141.04 o 
   2   9  11      153.45      361.96    140.27 o 
   3   9  11      568.10      807.21    205.02 o 
  -2  10  11       24.30       82.10    175.66 o 
  -1  10  11       25.99        0.00    205.12 o 
   0  10  11      302.65      532.43    133.03 o 
   1  10  11      243.76      331.02    155.90 o 
  -8   0  12      198.75      169.25    347.47 o 
  -6   0  12     1028.93      945.74    254.69 o 
  -4   0  12     2652.16     2388.22    184.56 o 
  -2   0  12     3590.39     3237.94    144.94 o 
   0   0  12     2047.65     1834.82    128.67 o 
   2   0  12      309.62      257.37    124.17 o 
   4   0  12      419.58      652.97    155.58 o 
   6   0  12      848.61      758.75    152.10 o 
  -8   1  12       15.95      140.98    221.50 o 
  -7   1  12     1824.12     1847.93    220.45 o 
  -6   1  12        6.48      238.38    173.11 o 
  -5   1  12      172.54      125.13    118.25 o 
  -4   1  12      537.83      514.56    123.13 o 
  -3   1  12       67.11      331.54    117.50 o 
  -2   1  12      874.70     1040.72    104.73 o 
  -1   1  12     1537.26     1659.63    101.33 o 
   0   1  12      673.83      804.86     95.73 o 
   1   1  12     3898.73     3905.86     95.01 o 
   2   1  12      161.97      101.74     89.94 o 
   3   1  12     1895.85     1668.92     91.57 o 
   4   1  12     1122.63     1317.55    103.92 o 
   5   1  12      366.52      439.34    106.18 o 
   6   1  12       47.75        0.00    131.69 o 
   7   1  12        7.60      184.99    130.70 o 
  -8   2  12       96.58      224.16    295.39 o 
  -7   2  12      550.81      538.11    275.19 o 
  -6   2  12     1259.21     1436.98    208.31 o 
  -5   2  12     1583.01     1506.99    136.62 o 
  -4   2  12     1088.00     1082.33    129.71 o 
  -3   2  12     7563.28     7083.30    126.90 o 
  -2   2  12       51.66      156.27    111.90 o 
  -1   2  12      787.50      788.05    120.39 o 
   0   2  12    11458.41    10547.73    206.94 o 
   1   2  12      195.15      497.36    152.21 o 
   2   2  12     1095.45     1165.69    132.59 o 
   3   2  12      839.43      972.71    100.27 o 
   4   2  12     1260.45     1535.63    197.35 o 
   5   2  12      913.93      916.50    113.75 o 
   6   2  12       19.03        0.00    137.23 o 
  -8   3  12      702.27     1128.30    313.65 o 
  -7   3  12      255.39      281.33    198.87 o 
  -6   3  12      780.24     1053.48    263.52 o 
  -5   3  12        7.39      108.77    181.99 o 
  -4   3  12     5060.32     5108.11    128.88 o 
  -3   3  12      370.34      336.78    121.15 o 
  -2   3  12     3662.35     3609.89    120.36 o 
  -1   3  12      721.50      598.15     86.55 o 
   0   3  12       41.32      132.52     91.36 o 
   1   3  12     2680.27     2453.06     92.82 o 
   2   3  12        8.67      116.53    105.94 o 
   3   3  12      709.31      615.21    150.20 o 
   4   3  12     3832.66     3363.94    221.82 o 
   5   3  12      296.73      289.00    102.82 o 
   6   3  12      168.33      225.64    121.91 o 
  -7   4  12       29.61      146.80    202.02 o 
  -6   4  12      386.08      489.78    265.91 o 
  -5   4  12      264.92      284.17    263.22 o 
  -4   4  12     2623.69     2236.17    264.65 o 
  -3   4  12      897.22      945.39    128.73 o 
  -2   4  12       28.33        0.00     95.78 o 
  -1   4  12      140.35      140.56    162.60 o 
   0   4  12     5087.79     4786.11    126.84 o 
   1   4  12        6.72      124.63    113.10 o 
   2   4  12       39.47      141.86    105.07 o 
   3   4  12      516.43      557.77     97.48 o 
   4   4  12      541.16      926.69    159.68 o 
   5   4  12        3.10       97.06    154.71 o 
   6   4  12      246.34      503.24    162.26 o 
  -7   5  12      142.88      567.74    300.93 o 
  -6   5  12       29.25      156.68    273.25 o 
  -5   5  12        0.38        0.00    178.97 o 
  -4   5  12      698.09      890.14    164.65 o 
  -3   5  12        0.98       12.50    125.86 o 
  -2   5  12      203.84      440.33    131.54 o 
  -1   5  12       74.37      266.54    105.22 o 
   0   5  12     1463.97     1339.42    214.55 o 
   1   5  12      184.83      423.06    131.75 o 
   2   5  12       18.71      168.53    140.17 o 
   3   5  12      158.90      282.78    139.14 o 
   4   5  12      178.54      114.03    125.23 o 
   5   5  12      107.07      150.42    131.68 o 
   6   5  12      166.68      365.23    194.58 o 
  -6   6  12        5.06      541.11    281.78 o 
  -5   6  12       56.03      423.94    277.89 o 
  -4   6  12      695.05      896.38    159.91 o 
  -3   6  12     1776.85     1879.76    166.96 o 
  -2   6  12      797.59      829.15    110.12 o 
  -1   6  12       52.96      341.32    138.56 o 
   0   6  12      452.95      424.14    119.94 o 
   1   6  12        2.42      159.24    145.78 o 
   2   6  12     3050.55     3530.95    163.52 o 
   3   6  12       64.27      169.22    110.67 o 
   4   6  12      311.55      527.97    151.75 o 
   5   6  12      367.64      183.26    141.76 o 
  -6   7  12      309.26      742.97    306.32 o 
  -5   7  12        1.55        0.00    199.92 o 
  -4   7  12     1209.43     1033.13    179.28 o 
  -3   7  12      207.28       94.27    120.29 o 
  -2   7  12      370.54      654.11    149.17 o 
  -1   7  12      852.55      847.64    175.56 o 
   0   7  12      581.24      504.19    127.34 o 
   1   7  12     3049.58     3396.92    179.72 o 
   2   7  12      215.31      550.11    204.21 o 
   3   7  12      223.62      275.38    179.26 o 
   4   7  12        1.69      253.81    140.85 o 
  -5   8  12      346.02      465.09    298.69 o 
  -4   8  12       97.50       52.24    204.32 o 
  -3   8  12     1561.22     1750.53    425.96 o 
  -2   8  12      538.89      470.68    161.42 o 
  -1   8  12       83.17      230.50    116.77 o 
   0   8  12        2.36        0.00    129.72 o 
   1   8  12       24.27      390.76    130.67 o 
   2   8  12      550.72      555.84    119.08 o 
   3   8  12      991.29      814.49    141.86 o 
   4   8  12       13.31      370.02    269.53 o 
  -4   9  12        0.06      234.52    222.47 o 
  -3   9  12      325.47      363.79    150.99 o 
  -2   9  12        9.94      216.82    199.42 o 
  -1   9  12      399.26      532.53    158.78 o 
   0   9  12       82.10        0.00    141.31 o 
   1   9  12      164.67      440.40    140.11 o 
   2   9  12      198.34      306.15    163.32 o 
  -1  10  12      905.17     1563.64    387.50 o 
  -7   0  13     1047.53     1043.31    272.20 o 
  -5   0  13       19.52      154.57    182.32 o 
  -3   0  13    14794.45    14145.98    298.16 o 
  -1   0  13     4162.09     4048.47    140.35 o 
   1   0  13     8088.05     6979.49    257.31 o 
   3   0  13      699.26      647.60    131.55 o 
   5   0  13        6.10      233.33    195.51 o 
  -8   1  13       13.86      211.56    229.23 o 
  -7   1  13     2719.17     2629.67    215.44 o 
  -6   1  13       12.18      130.78    172.95 o 
  -5   1  13      356.37      473.05    128.58 o 
  -4   1  13      410.25      600.83    108.48 o 
  -3   1  13      862.07      983.31    105.79 o 
  -2   1  13      412.37      505.66    116.45 o 
  -1   1  13     2650.81     2686.87    115.08 o 
   0   1  13      342.65      360.42     81.03 o 
   1   1  13     1345.01     1332.27    128.00 o 
   2   1  13      407.69      537.59     89.43 o 
   3   1  13     3744.38     3309.51    230.57 o 
   4   1  13       53.15       40.38     93.09 o 
   5   1  13     1197.45     1324.38    113.25 o 
   6   1  13       26.73        0.00    134.47 o 
  -7   2  13      102.11        0.00    276.84 o 
  -6   2  13      175.29      155.49    192.26 o 
  -5   2  13      187.04      277.03    120.71 o 
  -4   2  13       53.08      308.07    121.80 o 
  -3   2  13      464.06      479.26    122.14 o 
  -2   2  13       66.46      104.97     91.60 o 
  -1   2  13       32.85       35.19     83.12 o 
   0   2  13       46.46       56.12     90.49 o 
   1   2  13      871.47      786.70     83.77 o 
   2   2  13      162.12      131.36     83.98 o 
   3   2  13     2078.18     2038.52     88.98 o 
   4   2  13       23.02      186.32     89.56 o 
   5   2  13        1.84      265.81    144.32 o 
   6   2  13       99.78      209.58    263.39 o 
  -7   3  13       11.21       21.10    283.57 o 
  -6   3  13        1.30       94.27    188.10 o 
  -5   3  13     1139.44     1341.67    150.05 o 
  -4   3  13      705.58     1000.79    121.35 o 
  -3   3  13        1.06       38.27     98.78 o 
  -2   3  13      113.24      295.06     95.09 o 
  -1   3  13     1539.24     1406.89    103.74 o 
   0   3  13     2059.49     2394.24    116.04 o 
   1   3  13      294.12      528.73    109.73 o 
   2   3  13      128.60        0.00     99.81 o 
   3   3  13       13.48        0.00     92.08 o 
   4   3  13       15.95        0.00    119.58 o 
   5   3  13      117.14      414.63    147.68 o 
   6   3  13      232.32      675.84    224.59 o 
  -7   4  13       86.04       78.41    293.60 o 
  -6   4  13     2262.20     2614.25    272.95 o 
  -5   4  13      302.72       46.03    272.05 o 
  -4   4  13      820.75     1105.26    153.94 o 
  -3   4  13      143.24      310.56    121.48 o 
  -2   4  13      398.15      618.60    258.00 o 
  -1   4  13     1592.63     1594.13    103.47 o 
   0   4  13     2060.47     2157.29     90.60 o 
   1   4  13       36.60       51.77     94.09 o 
   2   4  13     1633.20     1269.53    108.36 o 
   3   4  13     1235.08     1185.34    124.99 o 
   4   4  13     2439.03     2594.07    318.08 o 
   5   4  13      225.66      250.20    132.73 o 
   6   4  13      478.46      685.04    237.30 o 
  -7   5  13      356.14      556.07    298.39 o 
  -6   5  13      126.81      275.79    281.63 o 
  -5   5  13      178.37      168.80    260.98 o 
  -4   5  13     3404.82     3463.74    413.09 o 
  -3   5  13      574.50      981.59    227.20 o 
  -2   5  13     2519.17     2102.94    129.58 o 
  -1   5  13      304.84      283.60    174.62 o 
   0   5  13     4172.81     4224.28    385.38 o 
   1   5  13       16.83        8.26    105.78 o 
   2   5  13      253.32      270.40    119.43 o 
   3   5  13      209.10      272.19    125.37 o 
   4   5  13       81.78        0.00    117.84 o 
   5   5  13      121.74     1096.30    414.76 o 
  -6   6  13      135.42       57.91    291.05 o 
  -5   6  13        7.45      562.21    191.84 o 
  -4   6  13       42.36      344.43    174.26 o 
  -3   6  13     1719.09     1990.78    289.38 o 
  -2   6  13      265.49      184.29    109.94 o 
  -1   6  13      144.64      182.88    121.96 o 
   0   6  13     2137.79     1768.16    162.39 o 
   1   6  13      398.96      657.46    121.04 o 
   2   6  13      488.27      188.05    129.38 o 
   3   6  13       55.95      194.97    104.14 o 
   4   6  13     1021.58      989.91    125.77 o 
   5   6  13        0.43        0.00    145.15 o 
  -5   7  13      412.31      624.91    201.57 o 
  -4   7  13      476.08      677.52    178.52 o 
  -3   7  13        9.61      232.87    176.70 o 
  -2   7  13      191.30      350.72    149.95 o 
  -1   7  13      141.28      121.78    103.44 o 
   0   7  13       65.68      178.59    126.20 o 
   1   7  13      116.47      179.28    126.15 o 
   2   7  13      716.06      877.05    162.35 o 
   3   7  13       64.90       26.72    134.79 o 
   4   7  13      145.91      443.01    140.66 o 
  -4   8  13      166.32      360.16    216.21 o 
  -3   8  13        5.36       94.00    201.75 o 
  -2   8  13       57.18      158.12    137.23 o 
  -1   8  13     1937.86     2238.71    300.63 o 
   0   8  13      236.03      240.36    142.20 o 
   1   8  13      115.16      416.90    156.67 o 
   2   8  13       74.64      167.76    112.29 o 
   3   8  13      457.69      398.32    130.66 o 
  -3   9  13      135.09       81.68    170.37 o 
  -2   9  13       90.52      237.59    129.21 o 
  -1   9  13       35.14       96.61    127.07 o 
   0   9  13       17.28      112.00    164.79 o 
   1   9  13      443.43      542.65    236.30 o 
  -6   0  14       26.48      186.45    252.60 o 
  -4   0  14        5.89        0.00    172.38 o 
  -2   0  14     1177.31     1249.18    166.31 o 
   0   0  14      164.17      410.65    126.95 o 
   2   0  14      433.42      899.13    156.22 o 
   4   0  14     1251.51     1346.36    194.24 o 
   6   0  14       21.19      476.69    195.49 o 
  -7   1  14      196.49      206.54    207.84 o 
  -6   1  14      300.15      479.70    179.71 o 
  -5   1  14     2703.98     2629.37    136.99 o 
  -4   1  14     1838.79     1728.86    118.07 o 
  -3   1  14      206.17      204.64     97.60 o 
  -2   1  14      105.34      321.40    107.04 o 
  -1   1  14     1910.49     1767.05    224.24 o 
   0   1  14     3602.99     3072.28    114.42 o 
   1   1  14       74.36      268.30     87.63 o 
   2   1  14      768.59      645.07    179.43 o 
   3   1  14      615.33      735.51     90.51 o 
   4   1  14      203.28      365.32     96.61 o 
   5   1  14      378.00      521.06    104.57 o 
   6   1  14      419.08      604.42    244.61 o 
  -7   2  14      221.30      104.31    256.70 o 
  -6   2  14      269.22      286.06    201.47 o 
  -5   2  14       17.51      105.31    131.17 o 
  -4   2  14     1811.15     2002.03    119.19 o 
  -3   2  14      203.31      255.40    120.93 o 
  -2   2  14      667.91      834.85     91.56 o 
  -1   2  14     5114.59     4438.19    185.24 o 
   0   2  14       14.80        8.93     97.70 o 
   1   2  14     1928.75     1708.60     99.75 o 
   2   2  14      313.40      461.77     99.61 o 
   3   2  14     1263.86     1124.86    115.45 o 
   4   2  14     1767.60     1814.96    122.86 o 
   5   2  14      156.97      289.08    149.50 o 
   6   2  14       70.30      292.10    197.02 o 
  -7   3  14      527.25      635.68    292.25 o 
  -6   3  14      613.59      688.95    272.95 o 
  -5   3  14      449.54      312.33    139.75 o 
  -4   3  14     1036.40     1128.64    127.72 o 
  -3   3  14      765.29      753.94    148.31 o 
  -2   3  14      808.74      866.80    184.52 o 
  -1   3  14      141.64      343.07    102.06 o 
   0   3  14     5780.19     5550.69    148.88 o 
   1   3  14       45.57      130.27     89.57 o 
   2   3  14      169.90        0.00     85.31 o 
   3   3  14     1594.51     1597.71    221.67 o 
   4   3  14      970.32     1227.21    261.14 o 
   5   3  14      365.49      331.38    175.74 o 
  -7   4  14        4.46        0.00    296.74 o 
  -6   4  14      316.84      928.53    275.94 o 
  -5   4  14      217.97      338.47    130.82 o 
  -4   4  14      451.73      817.86    164.81 o 
  -3   4  14       32.86       52.26    125.90 o 
  -2   4  14       21.59      121.16     97.00 o 
  -1   4  14     1283.51     1212.40    132.66 o 
   0   4  14      189.88       93.85    131.00 o 
   1   4  14       10.89        0.00     86.77 o 
   2   4  14      181.47      337.33    114.50 o 
   3   4  14      174.23      571.28    130.10 o 
   4   4  14      805.15      671.35    128.41 o 
   5   4  14       43.31      157.16    139.17 o 
  -6   5  14        6.48        0.00    284.47 o 
  -5   5  14        8.73      172.51    246.73 o 
  -4   5  14     2175.84     2123.32    168.68 o 
  -3   5  14        0.34      352.24    152.86 o 
  -2   5  14      880.48     1021.92    167.08 o 
  -1   5  14      733.52      966.82    198.96 o 
   0   5  14      383.43      296.40    118.32 o 
   1   5  14       18.52       55.22     96.56 o 
   2   5  14     1358.50     1527.86    222.63 o 
   3   5  14      923.51     1113.42    149.29 o 
   4   5  14       61.56      159.72    135.92 o 
   5   5  14       97.63       25.38    201.42 o 
  -6   6  14      705.65     1010.68    218.63 o 
  -5   6  14       44.54        0.00    285.52 o 
  -4   6  14      910.75      828.95    171.87 o 
  -3   6  14       10.05        0.00    137.36 o 
  -2   6  14     1093.98     1723.82    154.54 o 
  -1   6  14      677.69      761.74    207.48 o 
   0   6  14     1204.15     1307.37    213.83 o 
   1   6  14      255.03      523.15    112.51 o 
   2   6  14      180.30      197.32    130.06 o 
   3   6  14        5.26      292.66    129.68 o 
   4   6  14       11.36       40.96    165.87 o 
  -5   7  14      192.96      792.50    299.73 o 
  -4   7  14       83.55      143.34    232.66 o 
  -3   7  14     1150.11     1388.37    128.17 o 
  -2   7  14     1727.34     1270.31    158.04 o 
  -1   7  14        2.56      302.88    128.24 o 
   0   7  14      226.57      233.07    148.10 o 
   1   7  14       24.00      221.64    117.78 o 
   2   7  14     1442.26     1518.91    183.49 o 
   3   7  14     1138.93     1437.64    156.56 o 
  -4   8  14       26.25      304.37    229.30 o 
  -3   8  14      258.24      166.14    173.41 o 
  -2   8  14        4.00      200.35    139.13 o 
  -1   8  14      974.20      674.69    139.45 o 
   0   8  14        0.37      109.52    136.85 o 
   1   8  14      323.87      390.76    137.81 o 
   2   8  14      276.98      598.35    210.09 o 
  -2   9  14      219.59      298.61    173.34 o 
  -1   9  14      719.20      945.75    173.61 o 
   0   9  14        7.20        0.00    172.98 o 
  -7   0  15     3026.88     2970.25    284.92 o 
  -5   0  15       77.62      210.65    183.85 o 
  -3   0  15     3472.13     3340.02    177.47 o 
  -1   0  15     6488.30     6123.63    153.84 o 
   1   0  15      954.15     1000.68    159.14 o 
   3   0  15     3667.75     3376.39    344.48 o 
   5   0  15      335.42      442.24    155.14 o 
  -7   1  15       79.32      146.63    212.06 o 
  -6   1  15      272.47      196.84    198.83 o 
  -5   1  15      783.93      810.04    135.11 o 
  -4   1  15      248.60      413.61    126.88 o 
  -3   1  15     4742.27     4493.27    129.54 o 
  -2   1  15      118.68      124.04    105.53 o 
  -1   1  15       82.68      132.65    104.47 o 
   0   1  15       37.34      179.10     98.55 o 
   1   1  15     1301.41     1266.15    103.30 o 
   2   1  15       78.12      187.79     93.76 o 
   3   1  15      913.19     1083.96    111.11 o 
   4   1  15       84.52      265.51    120.63 o 
   5   1  15       93.47        0.00    118.70 o 
  -7   2  15      500.83      434.56    233.50 o 
  -6   2  15       59.18      246.95    201.52 o 
  -5   2  15     1231.25     1454.56    111.62 o 
  -4   2  15        0.88       71.59    127.06 o 
  -3   2  15       16.68       71.01    119.38 o 
  -2   2  15        8.43      182.11    118.99 o 
  -1   2  15     1146.00     1208.01    134.85 o 
   0   2  15      497.03      464.79     94.32 o 
   1   2  15      577.77      554.71    179.49 o 
   2   2  15      365.98      344.20    100.47 o 
   3   2  15      295.55      113.78    119.15 o 
   4   2  15       48.08      188.72    143.60 o 
   5   2  15      109.92      174.95    111.97 o 
  -7   3  15       56.45        0.00    293.15 o 
  -6   3  15      191.79      149.64    284.47 o 
  -5   3  15       21.67       72.74    140.86 o 
  -4   3  15        4.77      269.02    113.33 o 
  -3   3  15       19.22        0.00    111.35 o 
  -2   3  15        0.61      215.65    141.50 o 
  -1   3  15     1960.48     1632.06     88.94 o 
   0   3  15      199.89      230.30     92.79 o 
   1   3  15      251.42      374.12     94.74 o 
   2   3  15      743.98      785.57    105.02 o 
   3   3  15     1266.32     1507.18     91.16 o 
   4   3  15      314.18      263.03    113.54 o 
   5   3  15       21.72       11.92    169.14 o 
  -6   4  15        6.69        0.00    200.67 o 
  -5   4  15     1390.40     1443.19    199.22 o 
  -4   4  15     2597.14     2790.05    143.60 o 
  -3   4  15      126.76      213.55    103.01 o 
  -2   4  15     1082.07     1115.20    123.31 o 
  -1   4  15      878.46     1008.05    163.87 o 
   0   4  15     2919.40     3253.24    282.34 o 
   1   4  15      335.90      346.24     94.75 o 
   2   4  15       50.44        0.00    120.24 o 
   3   4  15        3.94      191.37    125.00 o 
   4   4  15        3.59      305.42    149.57 o 
   5   4  15      233.87       92.61    144.78 o 
  -6   5  15      261.16      234.94    300.18 o 
  -5   5  15       38.30       86.71    244.85 o 
  -4   5  15      208.36      325.57    128.93 o 
  -3   5  15      163.03      482.66    228.32 o 
  -2   5  15      184.14      253.98    128.21 o 
  -1   5  15      164.51       75.18    111.73 o 
   0   5  15     1479.21     1566.98    143.13 o 
   1   5  15      213.48      327.64    108.69 o 
   2   5  15     1498.41     1321.94    129.31 o 
   3   5  15      345.62      375.25    121.37 o 
   4   5  15     1239.95     1390.91    140.50 o 
  -5   6  15       61.56      652.91    531.30 o 
  -4   6  15     1575.75     1481.81    160.42 o 
  -3   6  15      324.00      350.97    145.38 o 
  -2   6  15      228.72       35.80    163.24 o 
  -1   6  15      355.93      319.87    127.00 o 
   0   6  15      113.63      208.23    109.27 o 
   1   6  15      141.38      276.82    111.39 o 
   2   6  15      519.37      579.08    119.74 o 
   3   6  15       37.09      146.74    138.32 o 
   4   6  15      117.19       99.18    154.04 o 
  -4   7  15      258.08      204.18    225.82 o 
  -3   7  15       57.45      277.96    129.93 o 
  -2   7  15      699.99      882.62    160.90 o 
  -1   7  15      273.17      389.98    183.83 o 
   0   7  15      389.89      711.38    292.64 o 
   1   7  15      168.67      422.23    161.00 o 
   2   7  15       73.05      226.13    135.94 o 
   3   7  15      288.66       83.18    142.71 o 
  -3   8  15        7.10       57.72    150.25 o 
  -2   8  15      551.27      967.90    168.24 o 
  -1   8  15       91.14      374.82    138.66 o 
   0   8  15       82.91      190.12    160.94 o 
   1   8  15      304.31      168.07    240.62 o 
  -6   0  16        4.32       91.79    208.66 o 
  -4   0  16     2533.82     2335.86    189.45 o 
  -2   0  16      232.17      382.44    142.94 o 
   0   0  16      703.21      879.50    136.10 o 
   2   0  16     1163.97     1155.99    138.11 o 
   4   0  16       68.79      147.11    183.61 o 
  -7   1  16      242.10      384.00    221.40 o 
  -6   1  16      161.33      318.96    168.52 o 
  -5   1  16        0.44      284.62    122.96 o 
  -4   1  16      225.07      398.38    130.00 o 
  -3   1  16      373.23      695.98    123.82 o 
  -2   1  16      802.68      823.59     95.52 o 
  -1   1  16      103.69      135.78    111.53 o 
   0   1  16      369.86      427.93     89.63 o 
   1   1  16     2288.80     2031.78    120.28 o 
   2   1  16     1126.64     1234.66     97.47 o 
   3   1  16      252.78      147.62    106.69 o 
   4   1  16      212.06      117.60    235.77 o 
   5   1  16       13.15      427.13    113.32 o 
  -6   2  16      125.16      184.33    147.33 o 
  -5   2  16      773.65      727.22    137.15 o 
  -4   2  16     1263.07     1237.35    131.30 o 
  -3   2  16     1516.06     1516.47    125.57 o 
  -2   2  16       18.39      189.63    105.64 o 
  -1   2  16      296.98      410.31    106.62 o 
   0   2  16     2788.88     2611.08    102.57 o 
   1   2  16      375.75      255.71     94.66 o 
   2   2  16       82.80      100.18     87.99 o 
   3   2  16      319.87      510.63    167.50 o 
   4   2  16      225.00      508.82    105.38 o 
   5   2  16      334.47      170.49    163.35 o 
  -6   3  16       18.57       31.71    176.62 o 
  -5   3  16      500.76      645.97    153.24 o 
  -4   3  16     2114.56     2247.32    127.74 o 
  -3   3  16      462.44      547.08    113.65 o 
  -2   3  16       51.55       73.80    111.04 o 
  -1   3  16     1261.06     1380.74    107.72 o 
   0   3  16      107.04      376.06    103.38 o 
   1   3  16       58.39      205.04    117.70 o 
   2   3  16       86.17      195.70    119.77 o 
   3   3  16      399.65      448.36    198.12 o 
   4   3  16      644.55      808.18    135.40 o 
  -6   4  16       41.61      186.90    275.49 o 
  -5   4  16        0.98      364.02    157.06 o 
  -4   4  16     1647.43     1474.72    122.08 o 
  -3   4  16       17.79      124.28    114.79 o 
  -2   4  16      110.40      129.58    112.25 o 
  -1   4  16      935.68     1380.35    118.82 o 
   0   4  16     1848.55     1581.42    113.62 o 
   1   4  16      855.32      931.27    110.32 o 
   2   4  16      221.56      432.01    111.30 o 
   3   4  16      691.78     1006.23    321.06 o 
   4   4  16       68.76      346.69    131.70 o 
  -5   5  16      615.19      748.62    161.93 o 
  -4   5  16        3.70       43.73    169.91 o 
  -3   5  16       31.64       44.59    137.09 o 
  -2   5  16     1285.23     2005.54    193.01 o 
  -1   5  16      148.18      471.43    125.64 o 
   0   5  16       90.40        0.00    108.89 o 
   1   5  16      146.42      158.74    151.52 o 
   2   5  16      125.29      486.39    162.87 o 
   3   5  16       23.73      314.41    160.37 o 
   4   5  16        0.49      166.08    236.07 o 
  -5   6  16       34.24      129.16    191.67 o 
  -4   6  16      194.45      243.80    132.85 o 
  -3   6  16       27.83      385.83    146.38 o 
  -2   6  16     1246.97      985.84    139.01 o 
  -1   6  16      234.37      196.27    117.50 o 
   0   6  16       58.59      306.97    146.95 o 
   1   6  16       59.10      190.30    116.58 o 
   2   6  16     2307.88     2091.15    133.03 o 
   3   6  16      511.79      946.65    178.58 o 
  -4   7  16      129.56      124.38    185.50 o 
  -3   7  16        7.80       95.62    141.40 o 
  -2   7  16      489.02      815.21    131.58 o 
  -1   7  16     1024.52     1429.74    360.38 o 
   0   7  16        5.82      331.78    135.48 o 
   1   7  16       37.20        0.00    196.81 o 
   2   7  16      243.67       83.85    134.15 o 
  -2   8  16      796.72      724.94    136.31 o 
  -1   8  16      137.79      126.52    164.47 o 
   0   8  16       13.70      145.65    117.22 o 
  -5   0  17     1526.71     1460.01    157.96 o 
  -3   0  17     1139.55     1276.81    184.83 o 
  -1   0  17     1246.78     1358.67    146.43 o 
   1   0  17       38.27      502.56    169.78 o 
   3   0  17      334.48      328.25    144.85 o 
  -6   1  17       15.37        0.00    149.64 o 
  -5   1  17      366.55      296.36    139.13 o 
  -4   1  17       16.05       85.79    130.46 o 
  -3   1  17      290.31      267.93     92.78 o 
  -2   1  17      329.51      424.66    110.71 o 
  -1   1  17     4310.00     3962.46    226.01 o 
   0   1  17      332.32      243.46    107.87 o 
   1   1  17        8.68       60.70     84.33 o 
   2   1  17      301.77      499.11    113.24 o 
   3   1  17     1465.96     1407.92    126.20 o 
   4   1  17       86.67      448.70    118.08 o 
  -6   2  17      253.76      193.73    139.28 o 
  -5   2  17      630.41      701.55    145.06 o 
  -4   2  17       50.51      121.76    132.77 o 
  -3   2  17        6.80      215.71    125.87 o 
  -2   2  17      571.44      704.76    109.42 o 
  -1   2  17      340.77      408.70    175.08 o 
   0   2  17      238.18      291.23     96.37 o 
   1   2  17        7.48      156.45    107.56 o 
   2   2  17       90.89      101.40     89.43 o 
   3   2  17     2634.99     2388.89    116.00 o 
   4   2  17        4.58      252.47    118.35 o 
  -6   3  17       36.82        0.00    201.47 o 
  -5   3  17     1759.07     1577.43    202.47 o 
  -4   3  17      350.52      521.61    113.26 o 
  -3   3  17        7.94       21.76    121.34 o 
  -2   3  17       41.72       74.39    100.43 o 
  -1   3  17     2326.30     2106.51    151.24 o 
   0   3  17      321.13      786.08    120.01 o 
   1   3  17      403.97      226.63     89.47 o 
   2   3  17      244.85      703.46     99.61 o 
   3   3  17        7.94       91.34    103.59 o 
   4   3  17      176.50      203.37    136.72 o 
  -5   4  17        2.80        0.00    148.29 o 
  -4   4  17      306.70      323.92    123.46 o 
  -3   4  17      324.92      432.43    120.26 o 
  -2   4  17      338.05      391.28    127.97 o 
  -1   4  17      626.29      366.52     93.55 o 
   0   4  17      512.58      525.78    122.75 o 
   1   4  17      104.80      185.50    100.16 o 
   2   4  17      875.91     1122.38    262.89 o 
   3   4  17      447.97      463.26    122.83 o 
   4   4  17       88.19      440.69    181.22 o 
  -5   5  17      189.06      368.09    186.72 o 
  -4   5  17      977.66      923.16    154.02 o 
  -3   5  17      532.12      741.34    138.88 o 
  -2   5  17      420.53      367.64    122.12 o 
  -1   5  17      297.32      641.30    252.20 o 
   0   5  17      543.58      936.07    163.11 o 
   1   5  17      559.23      522.70    151.08 o 
   2   5  17      195.15      264.39    257.66 o 
   3   5  17       26.99      319.51    207.92 o 
  -4   6  17       14.85      175.64    138.76 o 
  -3   6  17        8.00      121.44    180.99 o 
  -2   6  17     1286.03     1302.20    220.86 o 
  -1   6  17        5.78        0.00    132.57 o 
   0   6  17      528.25      504.17    119.19 o 
   1   6  17      253.55      273.41    147.08 o 
   2   6  17      188.11       81.96    131.90 o 
  -3   7  17      276.81       69.21    140.75 o 
  -2   7  17      293.43      663.20    142.78 o 
  -1   7  17      154.41      280.70    159.30 o 
   0   7  17      130.03      210.14    150.17 o 
   1   7  17      327.55      367.74    164.80 o 
  -6   0  18      565.10      528.49    220.18 o 
  -4   0  18       77.32        0.00    193.85 o 
  -2   0  18     3498.67     3140.64    147.63 o 
   0   0  18      289.29      269.08    145.72 o 
   2   0  18     1173.51     1323.12    178.25 o 
   4   0  18        9.50        0.00    178.90 o 
  -6   1  18      255.67      486.07    152.80 o 
  -5   1  18      348.75      401.56    144.80 o 
  -4   1  18      595.67      440.16    119.43 o 
  -3   1  18      247.88      440.04    119.47 o 
  -2   1  18       20.49       60.14    102.99 o 
  -1   1  18      107.99       39.00    125.88 o 
   0   1  18      440.10      446.22    108.19 o 
   1   1  18       48.16      343.92    109.18 o 
   2   1  18     1138.16     1022.47    139.01 o 
   3   1  18      454.76      303.08    111.67 o 
   4   1  18       61.53      381.93    161.04 o 
  -6   2  18       55.48      184.24    156.75 o 
  -5   2  18       12.84      138.90    189.65 o 
  -4   2  18      892.51     1083.38    138.99 o 
  -3   2  18      209.10      165.34    131.91 o 
  -2   2  18      681.29      561.36    103.96 o 
  -1   2  18     1291.43     1190.35    111.31 o 
   0   2  18        9.63      321.93    121.24 o 
   1   2  18      362.82      192.34    101.94 o 
   2   2  18      443.16      549.11    157.61 o 
   3   2  18       19.87       46.05    136.13 o 
   4   2  18       67.07      192.28    141.75 o 
  -5   3  18      127.97      247.79    120.13 o 
  -4   3  18      208.48      244.01    122.53 o 
  -3   3  18        7.55       87.39    135.80 o 
  -2   3  18       41.02       16.35    116.05 o 
  -1   3  18      234.44      246.74    111.73 o 
   0   3  18     1062.25     1036.61    124.90 o 
   1   3  18      307.90      108.53     93.48 o 
   2   3  18      222.21      256.74    135.43 o 
   3   3  18      304.12      502.67    110.48 o 
  -5   4  18      642.65      963.22    144.35 o 
  -4   4  18      510.94      643.65    129.85 o 
  -3   4  18      173.81       77.49    161.40 o 
  -2   4  18      634.40      648.48    110.55 o 
  -1   4  18      295.48      235.15    107.50 o 
   0   4  18      157.52      351.84    115.42 o 
   1   4  18      234.83      368.85    105.47 o 
   2   4  18      405.00      437.19    189.18 o 
   3   4  18      211.70        0.00    127.93 o 
  -4   5  18      162.63       88.77    139.78 o 
  -3   5  18      523.16      580.32    147.80 o 
  -2   5  18      155.54      207.49    124.18 o 
  -1   5  18      630.44      656.66    155.54 o 
   0   5  18        5.57      388.70    151.88 o 
   1   5  18      307.29       28.79    134.33 o 
   2   5  18      806.45      819.35    123.99 o 
  -3   6  18        0.09       41.71    172.33 o 
  -2   6  18      953.67      980.22    167.36 o 
  -1   6  18      178.82      349.41    129.74 o 
   0   6  18       10.22       88.17    120.17 o 
   1   6  18      248.85      473.94    163.51 o 
  -5   0  19        4.75      356.15    210.06 o 
  -3   0  19       54.39      101.96    188.70 o 
  -1   0  19     1701.86     1732.87    399.69 o 
   1   0  19        4.22       47.48    283.05 o 
   3   0  19      613.61      644.38    155.31 o 
  -5   1  19      984.73     1047.87    137.58 o 
  -4   1  19      206.96      115.45    130.00 o 
  -3   1  19       21.79      201.22    120.98 o 
  -2   1  19      209.09      480.11    113.36 o 
  -1   1  19      208.74      578.88    127.10 o 
   0   1  19        0.60        0.00     95.68 o 
   1   1  19      267.83      379.36    127.61 o 
   2   1  19        2.17       22.71    107.16 o 
   3   1  19      158.79      151.92    110.16 o 
  -5   2  19      642.73      787.48    150.62 o 
  -4   2  19        4.71       76.58    122.81 o 
  -3   2  19       61.22      171.78    138.80 o 
  -2   2  19      126.98      191.00    116.07 o 
  -1   2  19     1349.78     1354.45    116.75 o 
   0   2  19      416.56      540.66    114.41 o 
   1   2  19      183.97      277.72    108.78 o 
   2   2  19      539.53      656.64    108.22 o 
   3   2  19      261.50      251.86    113.59 o 
  -4   3  19        2.62        0.00    146.43 o 
  -3   3  19      536.59      381.12    160.52 o 
  -2   3  19      305.99      473.83    163.87 o 
  -1   3  19      292.36      378.32    130.29 o 
   0   3  19        5.41        0.00    155.28 o 
   1   3  19     1119.12     1374.00    131.79 o 
   2   3  19      257.74      361.58     95.38 o 
  -4   4  19      345.47      511.69    124.07 o 
  -3   4  19       32.87      317.62    160.09 o 
  -2   4  19      169.08      291.69    160.42 o 
  -1   4  19      235.77      307.03    108.77 o 
   0   4  19       29.75      341.05    136.68 o 
   1   4  19      674.01      423.59    110.10 o 
   2   4  19      164.35      101.64    165.48 o 
  -3   5  19      177.60      364.41    201.81 o 
  -2   5  19      338.45      287.54    166.37 o 
  -1   5  19        0.12      274.75    156.61 o 
   0   5  19      189.26       99.47    242.41 o 
   1   5  19        0.02      106.14    149.64 o 
  -4   0  20      158.87      108.23    162.07 o 
  -2   0  20       43.66      227.13    158.65 o 
   0   0  20      124.75      127.58    356.22 o 
   2   0  20     1097.60      995.55    196.11 o 
  -4   1  20        3.41       17.44    120.17 o 
  -3   1  20       12.21        0.00    140.77 o 
  -2   1  20     1691.59     1500.95    200.03 o 
  -1   1  20      149.16      258.52    107.54 o 
   0   1  20        3.50      467.89    166.53 o 
   1   1  20      104.68      362.32    111.29 o 
   2   1  20      860.11     1172.66    159.42 o 
  -4   2  20        7.71      141.26    146.42 o 
  -3   2  20      105.05       26.02    140.97 o 
  -2   2  20       30.02      204.65    132.70 o 
  -1   2  20        4.86       16.35    138.58 o 
   0   2  20       13.59        9.89    108.11 o 
   1   2  20       95.21      158.98    104.07 o 
   2   2  20      184.58       87.40    200.03 o 
  -4   3  20      335.17      465.50    152.61 o 
  -3   3  20       99.09      109.55    129.81 o 
  -2   3  20      207.10      262.53    104.70 o 
  -1   3  20      201.30      226.21    109.59 o 
   0   3  20      224.33      217.01    104.05 o 
   1   3  20       14.83      233.06    115.15 o 
  -3   4  20      515.72      671.68    132.25 o 
  -2   4  20       12.21      352.53    145.08 o 
  -1   4  20      550.09      489.26    124.12 o 
   0   4  20       11.81       15.97    121.53 o 
   1   4  20      451.25      244.98    115.67 o 
  -3   0  21        2.33      128.80    203.09 o 
  -1   0  21      145.02       46.06    193.30 o 
   1   0  21      229.75      383.22    273.55 o 
  -3   1  21       12.69      185.15    127.37 o 
  -2   1  21       83.21       30.48    105.61 o 
  -1   1  21      244.40      272.38    111.20 o 
   0   1  21      161.54      169.00    104.74 o 
   1   1  21       11.41       65.79    140.07 o 
  -3   2  21      357.67      540.35    150.11 o 
  -2   2  21      238.07      438.02    127.04 o 
  -1   2  21       30.60      201.63    138.91 o 
   0   2  21        2.59       81.29    121.82 o 
  -2   3  21        4.82      124.84    153.42 o 
  -1   3  21      289.37      517.55    129.22 o 
   0   3  21       89.87      257.46    117.71 o 
                                                 
